# Supplementary material for: A dimeric sesquiterpene, gochnatiolide A
Source: Acta Crystallogr Sect E Struct Rep Online. 2009 Oct 23;65(Pt 11):o2847. doi: 10.1107/S1600536809042743 (PMC2971150; doi:10.1107/S1600536809042743)
Supplement: Supplementary file 1 [file e-65-o2847-sup1.cif]

##############################################################################
###                                                                        ###
###        Electronic paper (Acta Crystallographica Section E)             ###
###                                                                        ###
##############################################################################
#                                                                            #
# This CIF contains the data in a paper accepted for publication in Acta     #
# Crystallographica Section E. It conforms to the requirements of Notes      #
# for Authors for Section E, and has been peer reviewed under the auspices   #
# of the IUCr Commission on Journals.                                        #
#                                                                            #
# Full details of the Crystallographic Information File format               #
# are given in the paper "The Crystallographic Information File (CIF):       #
# a New Standard Archive File for Crystallography" by S. R. Hall, F. H.      #
# Allen and I. D. Brown [Acta Cryst. (1991), A47, 655-685].                  #
#                                                                            #
# The current version of the core CIF dictionary is obtainable from          #
# ftp://ftp.iucr.org/pub/cif_core.dic. The current version number is 2.4.    #
#                                                                            #
# Software is freely available for graphical display of the structure(s) in  #
# this CIF.  For information consult the CIF home page http://www.iucr.org/  #
# cif/home.html                                                              #
#                                                                            #
# This file may be used for bona fide research purposes within the           #
# scientific community so long as proper attribution is given to the journal # 
# article from which it was obtained.                                        #
#                                                                            #
##############################################################################
                                             
data_I
_audit_creation_method     SHELXL-97
_chemical_name_systematic
;
5'a-hydroxy-1',3,6,8'-tetrakis(methylene)-
3a,4,5,5',5'a,6,6',6a,7,7',7'a,8',9a,9b,10'a,10'b-hexadecahydro
spiro[azuleno[4,5-<i>b</i>]furan-9(2<i>H</i>),3'-
[3<i>H</i>]benz[1,8]azuleno[4,5-<i>b</i>]furan]-
2,2',8,9'(1'<i>H</i>,3<i>H</i>,4'<i>H</i>)-tetrone acetone 0.92-solvate
;
_chemical_name_common     'gochnatiolide A acetone 0.92-solvate'
_chemical_formula_moiety     'C30 H30 O7, 0.92C3 H6 O'
_chemical_formula_sum     'C32.76 H35.51 O7.92'
_chemical_formula_iupac     'C30 H30 O7, 0.92C3 H6 O'
_chemical_formula_weight     555.94
_chemical_melting_point     ?
_symmetry_cell_setting     Orthorhombic
_symmetry_space_group_name_H-M     'P 21 21 21'
_symmetry_space_group_name_Hall     'P 2ac 2ab'
loop_
    _symmetry_equiv_pos_as_xyz
    'x, y, z'
    '-x+1/2, -y, z+1/2'
    'x+1/2, -y+1/2, -z'
    '-x, y+1/2, -z+1/2'
_cell_length_a     8.709(4)
_cell_length_b     12.652(6)
_cell_length_c     25.890(12)
_cell_angle_alpha     90.00
_cell_angle_beta     90.00
_cell_angle_gamma     90.00
_cell_volume     2853(2)
_cell_formula_units_Z     4
_cell_measurement_reflns_used     1001
_cell_measurement_theta_min     2.468
_cell_measurement_theta_max     24.337
_cell_measurement_temperature     294(2)
_cell_measurement_pressure     1
_exptl_crystal_description     Block
_exptl_crystal_colour     Colourless
_exptl_crystal_size_max     0.15
_exptl_crystal_size_mid     0.10
_exptl_crystal_size_min     0.08
_exptl_crystal_density_diffrn     1.294
_exptl_crystal_density_meas     ?
_exptl_crystal_density_method     'not measured'
_exptl_crystal_F_000     1182
_exptl_absorpt_coefficient_mu     0.092
_exptl_absorpt_correction_type     multi-scan
_exptl_absorpt_process_details     '(SADABS; Sheldrick, 1996)'
_exptl_absorpt_correction_T_min     0.986
_exptl_absorpt_correction_T_max     0.993
_exptl_special_details
;
;
_diffrn_ambient_temperature     294(2)
_diffrn_radiation_type     'MoK\a'
_diffrn_radiation_wavelength     0.71073
_diffrn_radiation_source     'sealed tube'
_diffrn_radiation_monochromator     'graphite'
_diffrn_measurement_device_type
                            'Bruker SMART APEX CCD area-detector diffractometer'
_diffrn_measurement_method     '\f and \w scans'
_diffrn_detector_area_resol_mean     ?
_diffrn_reflns_number     11789
_diffrn_reflns_av_R_equivalents     0.0775
_diffrn_reflns_av_sigmaI/netI     0.0579
_diffrn_reflns_theta_min     1.57
_diffrn_reflns_theta_max     25.00
_diffrn_reflns_theta_full     25.00
_diffrn_measured_fraction_theta_max     0.997
_diffrn_measured_fraction_theta_full     0.997
_diffrn_reflns_limit_h_min     -7
_diffrn_reflns_limit_h_max     10
_diffrn_reflns_limit_k_min     -15
_diffrn_reflns_limit_k_max     14
_diffrn_reflns_limit_l_min     -30
_diffrn_reflns_limit_l_max     30
_diffrn_standards_number     0
_diffrn_standards_interval_count     .
_diffrn_standards_interval_time     .
_diffrn_standards_decay_%     ?
_refine_special_details
;
Refinement of <i>F</i>^2^ against ALL reflections. The weighted <i>R</i>-factor
<i>wR</i> and goodness of fit <i>S</i> are based on <i>F</i>^2^, conventional
<i>R</i>-factors <i>R</i> are based on <i>F</i>, with <i>F</i> set to zero for
negative <i>F</i>^2^. The threshold expression of <i>F</i>^2^
>2\s(<i>F</i>^2^) is used only for calculating <i>R</i>-factors(gt)
<i>etc</i>. and is not relevant to the choice of reflections for refinement.
<i>R</i>-factors based on <i>F</i>^2^ are statistically about twice as large
as those based on <i>F</i>, and <i>R</i>- factors based on ALL data will be
even larger.
;
_reflns_number_total     2864
_reflns_number_gt     1873
_reflns_threshold_expression     >2\s(I)
_refine_ls_structure_factor_coef     Fsqd
_refine_ls_matrix_type     full
_refine_ls_R_factor_all     0.0794
_refine_ls_R_factor_gt     0.0472
_refine_ls_wR_factor_gt     0.1078
_refine_ls_wR_factor_ref     0.1189
_refine_ls_goodness_of_fit_ref     0.927
_refine_ls_restrained_S_all     0.925
_refine_ls_number_reflns     2864
_refine_ls_number_parameters     401
_refine_ls_number_restraints     128
_refine_ls_number_constraints     0
_refine_ls_hydrogen_treatment     constr
_refine_ls_weighting_scheme     calc
_refine_ls_weighting_details
                 'calc w=1/[\s^2^(Fo^2^)+(0.0673P)^2^] where P=(Fo^2^+2Fc^2^)/3'
_atom_sites_solution_hydrogens     geom
_atom_sites_solution_primary     direct
_atom_sites_solution_secondary     difmap
_refine_ls_shift/su_max     0.000
_refine_ls_shift/su_mean     0.000
_refine_diff_density_max     0.323
_refine_diff_density_min     -0.120
_refine_ls_extinction_method     SHELXL
_refine_ls_extinction_coef     0.0034(11)
_refine_ls_extinction_expression
                                  'Fc^*^=kFc[1+0.001xFc^2^\l^3^/sin(2\q)]^-1/4^'
_refine_ls_abs_structure_details     ?
_refine_ls_abs_structure_Flack     ?
loop_
    _atom_type_symbol
    _atom_type_description
    _atom_type_scat_dispersion_real
    _atom_type_scat_dispersion_imag
    _atom_type_scat_source
    'C' 'C' 0.0033 0.0016
                         'International Tables Vol C Tables 4.2.6.8 and 6.1.1.4'
    'H' 'H' 0.0000 0.0000
                         'International Tables Vol C Tables 4.2.6.8 and 6.1.1.4'
    'O' 'O' 0.0106 0.0060
                         'International Tables Vol C Tables 4.2.6.8 and 6.1.1.4'
_computing_data_collection     'SMART (Bruker, 2005)'
_computing_cell_refinement     'SAINT (Bruker, 2005)'
_computing_data_reduction     'SAINT (Bruker, 2005)'
_computing_structure_solution     'SHELXS-97 (Sheldrick, 2008)'
_computing_structure_refinement     'SHELXL-97 (Sheldrick, 2008)'
_computing_molecular_graphics     'SHELXTL (Sheldrick, 2008)'
_computing_publication_material     'SHELXL-97 (Sheldrick, 2008)'
loop_
    _atom_site_type_symbol
    _atom_site_label
    _atom_site_fract_x
    _atom_site_fract_y
    _atom_site_fract_z
    _atom_site_U_iso_or_equiv
    _atom_site_adp_type
    _atom_site_calc_flag
    _atom_site_refinement_flags
    _atom_site_occupancy
    _atom_site_disorder_assembly
    _atom_site_disorder_group
    O O1 0.4589(3) 0.8430(3) 0.72146(11) 0.0859(10) Uani d . 1 . .
    O O3 -0.0138(4) 0.9219(3) 0.95361(11) 0.1010(12) Uani d . 1 . .
    O O4 0.0768(3) 0.8957(2) 0.87468(10) 0.0704(8) Uani d . 1 C .
    O O5 0.3123(4) 0.6000(3) 0.68984(12) 0.0936(10) Uani d . 1 C .
    O O6 0.0973(3) 0.9794(2) 0.61271(10) 0.0648(8) Uani d . 1 C .
    O O7 0.0044(4) 1.1419(3) 0.60213(13) 0.0963(11) Uani d . 1 C .
    C C2 0.1914(4) 0.8169(3) 0.70590(13) 0.0511(9) Uani d . 1 . .
    C C3 0.3257(5) 0.8549(3) 0.73401(15) 0.0609(10) Uani d . 1 C .
    C C4 0.2677(5) 0.9100(3) 0.78106(14) 0.0609(11) Uani d . 1 . .
    C C5 0.0944(4) 0.9005(3) 0.78111(13) 0.0523(9) Uani d . 1 C .
    H H5 0.0503 0.9716 0.7791 0.063 Uiso calc R 1 A 1
    C C6 0.0263(4) 0.8446(3) 0.82731(13) 0.0510(9) Uani d . 1 . .
    H H6 0.0602 0.7707 0.8274 0.061 Uiso calc R 1 C .
    C C7 -0.1479(5) 0.8484(4) 0.82852(14) 0.0612(10) Uani d D 1 C .
    H H7 -0.1816 0.9131 0.8111 0.073 Uiso calc R 1 B 1
    C C11 -0.1797(5) 0.8596(4) 0.88515(15) 0.0695(12) Uani d . 1 . .
    C C12 -0.0371(5) 0.8938(4) 0.91013(17) 0.0737(12) Uani d . 1 C .
    C C13 -0.3092(7) 0.8448(5) 0.91028(19) 0.0967(16) Uani d . 1 C .
    H H13A -0.3133 0.8562 0.9457 0.116 Uiso calc R 1 . .
    H H13B -0.3965 0.8230 0.8926 0.116 Uiso calc R 1 . .
    C C8 -0.2239(6) 0.7527(4) 0.80139(18) 0.0570(14) Uani d PDU 0.808(5) C 1
    H H8A -0.2150 0.6919 0.8240 0.068 Uiso calc PR 0.808(5) C 1
    H H8B -0.3325 0.7677 0.7974 0.068 Uiso calc PR 0.808(5) C 1
    C C9 -0.1589(6) 0.7225(4) 0.74833(17) 0.0584(13) Uani d PDU 0.808(5) C 1
    H H9A -0.2389 0.6861 0.7292 0.070 Uiso calc PR 0.808(5) C 1
    H H9B -0.0761 0.6724 0.7537 0.070 Uiso calc PR 0.808(5) C 1
    C C10 -0.0979(5) 0.8128(4) 0.71442(17) 0.0512(11) Uani d PDU 0.808(5) C 1
    O O2 -0.1932(4) 0.9031(3) 0.71949(13) 0.0660(10) Uani d PDU 0.808(5) C 1
    H H2 -0.2835 0.8847 0.7197 0.099 Uiso calc PR 0.808(5) C 1
    C C14 -0.0889(5) 0.7804(5) 0.65696(19) 0.0609(17) Uani d PDU 0.808(5) C 1
    H H14A -0.1830 0.7440 0.6478 0.073 Uiso calc PR 0.808(5) C 1
    H H14B -0.0833 0.8440 0.6361 0.073 Uiso calc PR 0.808(5) C 1
    C C1 0.0602(6) 0.8438(4) 0.7319(3) 0.0468(15) Uani d PDU 0.808(5) C 1
    C C8' -0.263(2) 0.7876(19) 0.7957(6) 0.062(5) Uiso d PDU 0.192(5) C 2
    H H8'1 -0.2629 0.7133 0.8049 0.075 Uiso calc PR 0.192(5) C 2
    H H8'2 -0.3661 0.8153 0.8008 0.075 Uiso calc PR 0.192(5) C 2
    C C9' -0.214(2) 0.8023(17) 0.7405(7) 0.060(3) Uiso d PDU 0.192(5) C 2
    H H9'1 -0.2103 0.8778 0.7340 0.073 Uiso calc PR 0.192(5) C 2
    H H9'2 -0.2944 0.7736 0.7188 0.073 Uiso calc PR 0.192(5) C 2
    C C10' -0.0634(19) 0.7563(13) 0.7216(7) 0.051(3) Uiso d PDU 0.192(5) C 2
    O O2' -0.0418(17) 0.6540(11) 0.7438(6) 0.070(4) Uiso d PDU 0.192(5) C 2
    H H2' 0.0503 0.6411 0.7456 0.106 Uiso calc PR 0.192(5) C 2
    C C14' -0.102(2) 0.754(3) 0.6631(7) 0.062(4) Uiso d PDU 0.192(5) C 2
    H H14C -0.1885 0.7082 0.6555 0.074 Uiso calc PR 0.192(5) C 2
    H H14D -0.1220 0.8243 0.6495 0.074 Uiso calc PR 0.192(5) C 2
    C C1' 0.081(3) 0.817(2) 0.7323(14) 0.045(4) Uiso d PDU 0.192(5) C 2
    C C15 0.3579(6) 0.9603(4) 0.81350(18) 0.0902(17) Uani d . 1 C .
    H H15A 0.4632 0.9626 0.8076 0.108 Uiso calc R 1 . .
    H H15B 0.3165 0.9935 0.8423 0.108 Uiso calc R 1 . .
    C C21 0.3861(4) 0.7640(3) 0.58050(14) 0.0600(10) Uani d . 1 C .
    H H21 0.4744 0.8079 0.5709 0.072 Uiso calc R 1 . .
    C C22 0.4426(5) 0.6809(4) 0.61919(16) 0.0775(13) Uani d . 1 C .
    H H22A 0.4597 0.6139 0.6019 0.093 Uiso calc R 1 . .
    H H22B 0.5383 0.7034 0.6349 0.093 Uiso calc R 1 . .
    C C23 0.3214(5) 0.6699(4) 0.65901(15) 0.0693(11) Uani d . 1 . .
    C C24 0.2052(4) 0.7607(3) 0.65507(13) 0.0519(9) Uani d . 1 C .
    C C25 0.2759(4) 0.8337(3) 0.61335(13) 0.0511(9) Uani d . 1 . .
    H H25 0.3408 0.8844 0.6318 0.061 Uiso calc R 1 C .
    C C26 0.1675(4) 0.8979(3) 0.58093(12) 0.0509(9) Uani d . 1 C .
    H H26 0.0862 0.8510 0.5682 0.061 Uiso calc R 1 . .
    C C27 0.2387(5) 0.9549(3) 0.53460(13) 0.0558(10) Uani d . 1 . .
    H H27 0.3469 0.9696 0.5422 0.067 Uiso calc R 1 C .
    C C28 0.2292(5) 0.8915(3) 0.48538(14) 0.0612(10) Uani d . 1 C .
    H H28A 0.2586 0.9365 0.4567 0.073 Uiso calc R 1 . .
    H H28B 0.1232 0.8706 0.4800 0.073 Uiso calc R 1 . .
    C C29 0.3292(5) 0.7929(4) 0.48453(14) 0.0665(11) Uani d . 1 . .
    H H29A 0.3035 0.7524 0.4539 0.080 Uiso calc R 1 C .
    H H29B 0.4355 0.8149 0.4812 0.080 Uiso calc R 1 . .
    C C30 0.3170(4) 0.7206(4) 0.53086(14) 0.0585(10) Uani d . 1 C .
    C C31 0.1522(5) 1.0569(3) 0.53462(16) 0.0658(11) Uani d . 1 C .
    C C32 0.0762(5) 1.0678(4) 0.58487(18) 0.0683(12) Uani d . 1 . .
    C C33 0.1407(7) 1.1302(4) 0.49896(19) 0.0936(16) Uani d . 1 . .
    H H33A 0.0833 1.1908 0.5053 0.112 Uiso calc R 1 C .
    H H33B 0.1899 1.1215 0.4674 0.112 Uiso calc R 1 . .
    C C34 0.2586(5) 0.6260(4) 0.5270(2) 0.0837(14) Uani d . 1 . .
    H H34A 0.2233 0.6017 0.4953 0.100 Uiso calc R 1 C .
    H H34B 0.2522 0.5829 0.5561 0.100 Uiso calc R 1 . .
    C C35 0.0480(5) 0.7089(3) 0.64304(13) 0.0637(11) Uani d D 1 . .
    H H35A 0.0434 0.6920 0.6065 0.076 Uiso calc R 1 C 1
    H H35B 0.0397 0.6433 0.6622 0.076 Uiso calc R 1 C 1
    O O8 0.3631(7) 0.4623(4) 0.8854(2) 0.146(2) Uani d P 0.919(7) . .
    C C40 0.3646(10) 0.6279(6) 0.9215(3) 0.133(3) Uani d P 0.919(7) . .
    H H40A 0.3417 0.5887 0.9523 0.199 Uiso calc PR 0.919(7) . .
    H H40B 0.2852 0.6791 0.9155 0.199 Uiso calc PR 0.919(7) . .
    H H40C 0.4612 0.6634 0.9255 0.199 Uiso calc PR 0.919(7) . .
    C C41 0.3730(8) 0.5566(5) 0.8781(3) 0.104(2) Uani d P 0.919(7) . .
    C C42 0.3737(11) 0.6047(7) 0.8249(3) 0.153(3) Uani d P 0.919(7) . .
    H H42A 0.4679 0.5870 0.8077 0.230 Uiso calc PR 0.919(7) . .
    H H42B 0.3649 0.6801 0.8276 0.230 Uiso calc PR 0.919(7) . .
    H H42C 0.2886 0.5775 0.8054 0.230 Uiso calc PR 0.919(7) . .
loop_
    _atom_site_aniso_label
    _atom_site_aniso_U_11
    _atom_site_aniso_U_22
    _atom_site_aniso_U_33
    _atom_site_aniso_U_12
    _atom_site_aniso_U_13
    _atom_site_aniso_U_23
    O1 0.0530(19) 0.142(3) 0.0630(18) -0.0116(19) -0.0036(14) -0.0044(19)
    O3 0.105(3) 0.149(3) 0.0488(18) -0.008(2) 0.0050(17) -0.024(2)
    O4 0.0734(18) 0.090(2) 0.0480(15) -0.0099(17) -0.0003(14) -0.0065(15)
    O5 0.120(3) 0.088(2) 0.072(2) 0.024(2) 0.009(2) 0.0258(19)
    O6 0.0758(18) 0.0645(17) 0.0542(16) 0.0076(15) 0.0078(14) -0.0041(15)
    O7 0.114(3) 0.071(2) 0.104(2) 0.021(2) 0.007(2) -0.0157(19)
    C2 0.055(2) 0.057(2) 0.041(2) -0.0060(19) -0.0039(18) 0.0063(17)
    C3 0.052(2) 0.083(3) 0.048(2) -0.016(2) -0.006(2) 0.008(2)
    C4 0.069(3) 0.070(3) 0.044(2) -0.024(2) -0.0062(19) 0.000(2)
    C5 0.058(2) 0.051(2) 0.048(2) -0.0062(18) -0.0026(18) -0.0016(18)
    C6 0.061(2) 0.049(2) 0.043(2) -0.0018(18) -0.0023(18) -0.0045(17)
    C7 0.059(2) 0.076(3) 0.049(2) 0.006(2) 0.0055(19) 0.002(2)
    C11 0.068(3) 0.088(3) 0.053(2) 0.003(3) 0.012(2) -0.003(2)
    C12 0.078(3) 0.088(3) 0.055(3) 0.006(3) 0.010(2) -0.006(2)
    C13 0.091(4) 0.128(4) 0.071(3) -0.009(3) 0.017(3) -0.014(3)
    C8 0.044(3) 0.074(3) 0.053(3) -0.002(2) 0.002(2) 0.002(2)
    C9 0.059(3) 0.065(3) 0.051(2) -0.013(2) 0.004(2) -0.004(2)
    C10 0.047(2) 0.056(2) 0.051(2) -0.003(2) -0.0003(19) 0.000(2)
    O2 0.060(2) 0.076(2) 0.062(2) 0.0098(19) -0.0026(18) -0.0013(19)
    C14 0.051(3) 0.084(4) 0.048(3) -0.024(3) 0.003(2) -0.002(3)
    C1 0.049(3) 0.047(3) 0.044(2) -0.003(3) -0.004(2) 0.005(3)
    C15 0.085(3) 0.119(4) 0.067(3) -0.038(3) 0.000(3) -0.014(3)
    C21 0.049(2) 0.078(3) 0.053(2) 0.008(2) 0.0035(18) 0.002(2)
    C22 0.065(3) 0.106(4) 0.061(3) 0.016(3) 0.000(2) 0.014(2)
    C23 0.082(3) 0.077(3) 0.048(2) 0.012(3) -0.005(2) 0.008(2)
    C24 0.059(2) 0.062(2) 0.0348(18) -0.0041(19) -0.0005(17) 0.0052(17)
    C25 0.052(2) 0.060(2) 0.041(2) -0.0039(18) -0.0013(17) 0.0007(18)
    C26 0.052(2) 0.058(2) 0.0423(19) -0.006(2) -0.0009(17) -0.0030(18)
    C27 0.059(2) 0.064(2) 0.044(2) -0.0039(19) -0.0001(18) 0.0052(19)
    C28 0.066(3) 0.078(3) 0.039(2) -0.008(2) -0.0010(18) 0.000(2)
    C29 0.068(3) 0.089(3) 0.042(2) -0.002(3) 0.002(2) -0.007(2)
    C30 0.052(2) 0.070(3) 0.053(2) 0.009(2) 0.0046(19) -0.006(2)
    C31 0.074(3) 0.067(3) 0.056(3) -0.007(2) -0.010(2) 0.008(2)
    C32 0.067(3) 0.062(3) 0.076(3) 0.001(2) -0.007(2) -0.007(2)
    C33 0.122(4) 0.074(3) 0.084(3) 0.009(3) -0.005(3) 0.017(3)
    C34 0.085(3) 0.083(3) 0.083(3) 0.010(3) 0.007(3) -0.014(3)
    C35 0.081(3) 0.067(3) 0.043(2) -0.018(2) -0.010(2) 0.0013(19)
    O8 0.191(6) 0.105(4) 0.143(4) 0.033(4) -0.016(4) -0.010(3)
    C40 0.156(7) 0.126(6) 0.117(5) -0.007(5) -0.026(5) -0.016(5)
    C41 0.131(6) 0.074(4) 0.106(5) 0.024(4) -0.027(4) -0.022(4)
    C42 0.208(9) 0.138(7) 0.114(5) -0.043(7) 0.002(6) -0.016(5)
_geom_special_details
;
All e.s.d.'s (except the e.s.d. in the dihedral angle between two l.s. planes)
are estimated using the full covariance matrix. The cell e.s.d.'s are taken
into account individually in the estimation of e.s.d.'s in distances, angles
and torsion angles; correlations between e.s.d.'s in cell parameters are only
used when they are defined by crystal symmetry. An approximate (isotropic)
treatment of cell e.s.d.'s is used for estimating e.s.d.'s involving l.s.
planes.
;
loop_
    _geom_bond_atom_site_label_1
    _geom_bond_atom_site_label_2
    _geom_bond_site_symmetry_2
    _geom_bond_distance
    _geom_bond_publ_flag
    O1 C3 . 1.214(5) ?
    O3 C12 . 1.198(5) ?
    O4 C12 . 1.351(5) ?
    O4 C6 . 1.454(4) ?
    O5 C23 . 1.193(5) ?
    O6 C32 . 1.344(5) ?
    O6 C26 . 1.454(4) ?
    O7 C32 . 1.212(5) ?
    C2 C1' . 1.18(3) ?
    C2 C1 . 1.370(8) ?
    C2 C3 . 1.459(5) ?
    C2 C24 . 1.500(5) ?
    C3 C4 . 1.492(6) ?
    C4 C15 . 1.315(5) ?
    C4 C5 . 1.514(5) ?
    C5 C1 . 1.491(8) ?
    C5 C6 . 1.511(5) ?
    C5 C1' . 1.65(3) ?
    C5 H5 . 0.9800 ?
    C6 C7 . 1.518(5) ?
    C6 H6 . 0.9800 ?
    C7 C11 . 1.499(5) ?
    C7 C8' . 1.525(11) ?
    C7 C8 . 1.548(6) ?
    C7 H7 . 0.9800 ?
    C11 C13 . 1.315(6) ?
    C11 C12 . 1.465(7) ?
    C13 H13A . 0.9300 ?
    C13 H13B . 0.9300 ?
    C8 C9 . 1.534(6) ?
    C8 H8A . 0.9700 ?
    C8 H8B . 0.9700 ?
    C9 C10 . 1.536(6) ?
    C9 H9A . 0.9700 ?
    C9 H9B . 0.9700 ?
    C10 O2 . 1.418(6) ?
    C10 C1 . 1.502(6) ?
    C10 C14 . 1.545(6) ?
    O2 H2 . 0.8200 ?
    C14 C35 . 1.539(6) ?
    C14 H14A . 0.9700 ?
    C14 H14B . 0.9700 ?
    C8' C9' . 1.505(17) ?
    C8' H8'1 . 0.9700 ?
    C8' H8'2 . 0.9700 ?
    C9' C10' . 1.513(16) ?
    C9' H9'1 . 0.9700 ?
    C9' H9'2 . 0.9700 ?
    C10' O2' . 1.427(15) ?
    C10' C1' . 1.499(10) ?
    C10' C14' . 1.554(17) ?
    O2' H2' . 0.8200 ?
    C14' C35 . 1.518(11) ?
    C14' H14C . 0.9700 ?
    C14' H14D . 0.9700 ?
    C15 H15A . 0.9300 ?
    C15 H15B . 0.9300 ?
    C21 C30 . 1.522(5) ?
    C21 C22 . 1.533(6) ?
    C21 C25 . 1.556(5) ?
    C21 H21 . 0.9800 ?
    C22 C23 . 1.482(6) ?
    C22 H22A . 0.9700 ?
    C22 H22B . 0.9700 ?
    C23 C24 . 1.535(6) ?
    C24 C25 . 1.548(5) ?
    C24 C35 . 1.549(5) ?
    C25 C26 . 1.502(5) ?
    C25 H25 . 0.9800 ?
    C26 C27 . 1.531(5) ?
    C26 H26 . 0.9800 ?
    C27 C31 . 1.494(6) ?
    C27 C28 . 1.509(5) ?
    C27 H27 . 0.9800 ?
    C28 C29 . 1.522(6) ?
    C28 H28A . 0.9700 ?
    C28 H28B . 0.9700 ?
    C29 C30 . 1.512(5) ?
    C29 H29A . 0.9700 ?
    C29 H29B . 0.9700 ?
    C30 C34 . 1.304(6) ?
    C31 C33 . 1.312(6) ?
    C31 C32 . 1.466(6) ?
    C33 H33A . 0.9300 ?
    C33 H33B . 0.9300 ?
    C34 H34A . 0.9300 ?
    C34 H34B . 0.9300 ?
    C35 H35A . 0.9700 ?
    C35 H35B . 0.9700 ?
    O8 C41 . 1.211(7) ?
    C40 C41 . 1.441(8) ?
    C40 H40A . 0.9600 ?
    C40 H40B . 0.9600 ?
    C40 H40C . 0.9600 ?
    C41 C42 . 1.507(9) ?
    C42 H42A . 0.9600 ?
    C42 H42B . 0.9600 ?
    C42 H42C . 0.9600 ?
loop_
    _geom_angle_atom_site_label_1
    _geom_angle_atom_site_label_2
    _geom_angle_atom_site_label_3
    _geom_angle_site_symmetry_1
    _geom_angle_site_symmetry_3
    _geom_angle
    _geom_angle_publ_flag
    C12 O4 C6 . . 110.1(3) ?
    C32 O6 C26 . . 110.2(3) ?
    C1' C2 C3 . . 111.3(13) ?
    C1 C2 C3 . . 109.9(4) ?
    C1' C2 C24 . . 125.1(13) ?
    C1 C2 C24 . . 128.1(4) ?
    C3 C2 C24 . . 121.9(3) ?
    O1 C3 C2 . . 126.3(4) ?
    O1 C3 C4 . . 126.9(4) ?
    C2 C3 C4 . . 106.8(3) ?
    C15 C4 C3 . . 123.0(4) ?
    C15 C4 C5 . . 129.3(4) ?
    C3 C4 C5 . . 107.6(3) ?
    C1 C5 C6 . . 111.9(3) ?
    C1 C5 C4 . . 103.7(4) ?
    C6 C5 C4 . . 115.4(3) ?
    C6 C5 C1' . . 106.2(11) ?
    C4 C5 C1' . . 97.0(8) ?
    C1 C5 H5 . . 108.5 ?
    C6 C5 H5 . . 108.5 ?
    C4 C5 H5 . . 108.5 ?
    C1' C5 H5 . . 121.2 ?
    O4 C6 C5 . . 109.9(3) ?
    O4 C6 C7 . . 105.7(3) ?
    C5 C6 C7 . . 113.2(3) ?
    O4 C6 H6 . . 109.3 ?
    C5 C6 H6 . . 109.3 ?
    C7 C6 H6 . . 109.3 ?
    C11 C7 C6 . . 102.0(3) ?
    C11 C7 C8' . . 118.1(8) ?
    C6 C7 C8' . . 129.2(10) ?
    C11 C7 C8 . . 116.0(4) ?
    C6 C7 C8 . . 113.1(4) ?
    C11 C7 H7 . . 108.4 ?
    C6 C7 H7 . . 108.4 ?
    C8' C7 H7 . . 88.1 ?
    C8 C7 H7 . . 108.4 ?
    C13 C11 C12 . . 123.4(4) ?
    C13 C11 C7 . . 129.0(4) ?
    C12 C11 C7 . . 107.6(4) ?
    O3 C12 O4 . . 120.6(4) ?
    O3 C12 C11 . . 130.2(4) ?
    O4 C12 C11 . . 109.1(4) ?
    C11 C13 H13A . . 120.0 ?
    C11 C13 H13B . . 120.0 ?
    H13A C13 H13B . . 120.0 ?
    C9 C8 C7 . . 116.3(4) ?
    C9 C8 H8A . . 108.2 ?
    C7 C8 H8A . . 108.2 ?
    C9 C8 H8B . . 108.2 ?
    C7 C8 H8B . . 108.2 ?
    H8A C8 H8B . . 107.4 ?
    C8 C9 C10 . . 117.0(4) ?
    C8 C9 H9A . . 108.1 ?
    C10 C9 H9A . . 108.1 ?
    C8 C9 H9B . . 108.1 ?
    C10 C9 H9B . . 108.1 ?
    H9A C9 H9B . . 107.3 ?
    O2 C10 C1 . . 107.3(4) ?
    O2 C10 C9 . . 110.1(4) ?
    C1 C10 C9 . . 109.8(4) ?
    O2 C10 C14 . . 109.4(4) ?
    C1 C10 C14 . . 108.3(4) ?
    C9 C10 C14 . . 111.8(4) ?
    C35 C14 C10 . . 114.8(4) ?
    C35 C14 H14A . . 108.6 ?
    C10 C14 H14A . . 108.6 ?
    C35 C14 H14B . . 108.6 ?
    C10 C14 H14B . . 108.6 ?
    H14A C14 H14B . . 107.5 ?
    C2 C1 C5 . . 111.9(4) ?
    C2 C1 C10 . . 123.4(5) ?
    C5 C1 C10 . . 124.5(5) ?
    C9' C8' C7 . . 106.1(13) ?
    C9' C8' H8'1 . . 110.5 ?
    C7 C8' H8'1 . . 110.5 ?
    C9' C8' H8'2 . . 110.5 ?
    C7 C8' H8'2 . . 110.5 ?
    H8'1 C8' H8'2 . . 108.7 ?
    C8' C9' C10' . . 120.5(16) ?
    C8' C9' H9'1 . . 107.2 ?
    C10' C9' H9'1 . . 107.2 ?
    C8' C9' H9'2 . . 107.2 ?
    C10' C9' H9'2 . . 107.2 ?
    H9'1 C9' H9'2 . . 106.8 ?
    O2' C10' C1' . . 106.4(15) ?
    O2' C10' C9' . . 109.5(14) ?
    C1' C10' C9' . . 117.9(17) ?
    O2' C10' C14' . . 113.8(16) ?
    C1' C10' C14' . . 111.8(18) ?
    C9' C10' C14' . . 97.7(11) ?
    C10' O2' H2' . . 109.5 ?
    C35 C14' C10' . . 98.8(11) ?
    C35 C14' H14C . . 112.0 ?
    C10' C14' H14C . . 112.0 ?
    C35 C14' H14D . . 112.0 ?
    C10' C14' H14D . . 112.0 ?
    H14C C14' H14D . . 109.7 ?
    C2 C1' C10' . . 125(2) ?
    C2 C1' C5 . . 112.8(12) ?
    C10' C1' C5 . . 122(2) ?
    C4 C15 H15A . . 120.0 ?
    C4 C15 H15B . . 120.0 ?
    H15A C15 H15B . . 120.0 ?
    C30 C21 C22 . . 115.5(4) ?
    C30 C21 C25 . . 114.9(3) ?
    C22 C21 C25 . . 103.3(3) ?
    C30 C21 H21 . . 107.6 ?
    C22 C21 H21 . . 107.6 ?
    C25 C21 H21 . . 107.6 ?
    C23 C22 C21 . . 106.9(3) ?
    C23 C22 H22A . . 110.3 ?
    C21 C22 H22A . . 110.3 ?
    C23 C22 H22B . . 110.3 ?
    C21 C22 H22B . . 110.3 ?
    H22A C22 H22B . . 108.6 ?
    O5 C23 C22 . . 125.6(4) ?
    O5 C23 C24 . . 123.7(4) ?
    C22 C23 C24 . . 110.7(4) ?
    C2 C24 C23 . . 110.4(3) ?
    C2 C24 C25 . . 111.2(3) ?
    C23 C24 C25 . . 103.3(3) ?
    C2 C24 C35 . . 107.8(3) ?
    C23 C24 C35 . . 106.2(3) ?
    C25 C24 C35 . . 117.6(3) ?
    C26 C25 C24 . . 117.6(3) ?
    C26 C25 C21 . . 112.9(3) ?
    C24 C25 C21 . . 106.8(3) ?
    C26 C25 H25 . . 106.3 ?
    C24 C25 H25 . . 106.3 ?
    C21 C25 H25 . . 106.3 ?
    O6 C26 C25 . . 109.4(3) ?
    O6 C26 C27 . . 106.2(3) ?
    C25 C26 C27 . . 116.0(3) ?
    O6 C26 H26 . . 108.4 ?
    C25 C26 H26 . . 108.4 ?
    C27 C26 H26 . . 108.4 ?
    C31 C27 C28 . . 115.6(3) ?
    C31 C27 C26 . . 101.7(3) ?
    C28 C27 C26 . . 112.9(3) ?
    C31 C27 H27 . . 108.8 ?
    C28 C27 H27 . . 108.8 ?
    C26 C27 H27 . . 108.8 ?
    C27 C28 C29 . . 114.6(3) ?
    C27 C28 H28A . . 108.6 ?
    C29 C28 H28A . . 108.6 ?
    C27 C28 H28B . . 108.6 ?
    C29 C28 H28B . . 108.6 ?
    H28A C28 H28B . . 107.6 ?
    C30 C29 C28 . . 116.4(3) ?
    C30 C29 H29A . . 108.2 ?
    C28 C29 H29A . . 108.2 ?
    C30 C29 H29B . . 108.2 ?
    C28 C29 H29B . . 108.2 ?
    H29A C29 H29B . . 107.3 ?
    C34 C30 C29 . . 121.5(4) ?
    C34 C30 C21 . . 123.4(4) ?
    C29 C30 C21 . . 115.0(4) ?
    C33 C31 C32 . . 121.5(4) ?
    C33 C31 C27 . . 130.4(4) ?
    C32 C31 C27 . . 108.0(3) ?
    O7 C32 O6 . . 121.1(4) ?
    O7 C32 C31 . . 129.3(4) ?
    O6 C32 C31 . . 109.6(4) ?
    C31 C33 H33A . . 120.0 ?
    C31 C33 H33B . . 120.0 ?
    H33A C33 H33B . . 120.0 ?
    C30 C34 H34A . . 120.0 ?
    C30 C34 H34B . . 120.0 ?
    H34A C34 H34B . . 120.0 ?
    C14' C35 C24 . . 122.2(12) ?
    C14 C35 C24 . . 112.9(4) ?
    C14' C35 H35A . . 112.3 ?
    C14 C35 H35A . . 109.0 ?
    C24 C35 H35A . . 109.0 ?
    C14' C35 H35B . . 94.8 ?
    C14 C35 H35B . . 109.0 ?
    C24 C35 H35B . . 109.0 ?
    H35A C35 H35B . . 107.8 ?
    C41 C40 H40A . . 109.5 ?
    C41 C40 H40B . . 109.5 ?
    H40A C40 H40B . . 109.5 ?
    C41 C40 H40C . . 109.5 ?
    H40A C40 H40C . . 109.5 ?
    H40B C40 H40C . . 109.5 ?
    O8 C41 C40 . . 119.4(7) ?
    O8 C41 C42 . . 122.7(6) ?
    C40 C41 C42 . . 117.4(6) ?
    C41 C42 H42A . . 109.5 ?
    C41 C42 H42B . . 109.5 ?
    H42A C42 H42B . . 109.5 ?
    C41 C42 H42C . . 109.5 ?
    H42A C42 H42C . . 109.5 ?
    H42B C42 H42C . . 109.5 ?
data_global
_journal_date_recd_electronic     2009-09-10
_journal_date_accepted     2009-10-17
_journal_name_full     'Acta Crystallographica, Section E'
_journal_year     2009
_journal_volume     65
_journal_issue     11
_journal_page_first     o2847
_journal_page_last     o2847
_journal_paper_category     QO
_journal_coeditor_code     PK2191
_publ_contact_author_name     'Zhi-Jun Wu'
_publ_contact_author_address
;
Department of Pharmacy
Changzheng Hospital
Second Military Medical University
Shanghai 200003, People's Republic of China
;
_publ_contact_author_email     wuzhijun999@sina.com
_publ_contact_author_fax     '+86 (021) 81871314'
_publ_contact_author_phone     '+86 (021) 81871347'
_publ_section_title
;
A dimeric sesquiterpene, gochnatiolide A
;
loop_
    _publ_author_name
    _publ_author_address
    'Hui-Ping Xiong'
;
Department of Mathematics and Physics
Shanghai University of Electric Power
Shanghai 200090, People's Republic of China
;
    'Zhi-Jun Wu'
;
Department of Pharmacy
Changzheng Hospital
Second Military Medical University
Shanghai 200003, People's Republic of China
;
    'Dong-Sheng Chen'
;
Department of Mathematics and Physics
Shanghai University of Electric Power
Shanghai 200090, People's Republic of China
;
    'Wan-Sheng Chen'
;
Department of Pharmacy
Changzheng Hospital
Second Military Medical University
Shanghai 200003, People's Republic of China
;
