# Supplementary material for: A dimeric sesquiterpene, gochnatiolide A
Source: Acta Crystallogr Sect E Struct Rep Online. 2009 Oct 23;65(Pt 11):o2847. doi: 10.1107/S1600536809042743 (PMC2971150; doi:10.1107/S1600536809042743)
Supplement: Supplementary file 2 [file e-65-o2847-Isup2.hkl]

# 
# h,k,l, Fc-squared, Fo-squared, sigma(Fo-squared) and status flag 
# 
data_I
_shelx_title ' I         P212121      R = 0.07' 
_shelx_refln_list_code          4 
_shelx_F_calc_maximum      162.32 
_exptl_crystal_F_000      1181.68 
_reflns_d_resolution_high  0.8410 
 
loop_ 
 _symmetry_equiv_pos_as_xyz 
 'x, y, z' 
 '-x+1/2, -y, z+1/2' 
 'x+1/2, -y+1/2, -z' 
 '-x, y+1/2, -z+1/2' 
 
_cell_length_a     8.7090 
_cell_length_b    12.6520 
_cell_length_c    25.8900 
_cell_angle_alpha  90.000 
_cell_angle_beta   90.000 
_cell_angle_gamma  90.000 
 
_shelx_F_squared_multiplier     1.000 
 
loop_ 
 _refln_index_h 
 _refln_index_k 
 _refln_index_l 
 _refln_F_squared_calc 
 _refln_F_squared_meas 
 _refln_F_squared_sigma 
 _refln_observed_status 
   2   0   0     5659.50     4929.24     38.57 o 
   4   0   0      133.25      134.29     10.99 o 
   6   0   0       35.02       36.76     11.62 o 
   8   0   0      322.86      339.80     22.87 o 
   1   1   0     1384.06     1178.08     24.02 o 
   2   1   0    26346.21    28621.38    313.48 o 
   3   1   0     1131.11     1166.08    119.37 o 
   4   1   0     1625.63     1642.10    106.64 o 
   5   1   0      583.79      623.27     80.56 o 
   6   1   0        0.25        8.13      7.61 o 
   7   1   0      116.07      105.24     10.83 o 
   8   1   0       24.88       29.72     10.52 o 
   9   1   0        2.24        0.54     13.15 o 
   1   2   0    10713.95    11298.59    119.44 o 
   2   2   0      115.67      163.31     11.63 o 
   3   2   0     1648.33     1620.49     30.05 o 
   4   2   0      240.77      241.35      9.44 o 
   5   2   0        5.75       13.66      6.89 o 
   6   2   0       69.62       81.61      9.61 o 
   7   2   0      146.24      166.88     12.15 o 
   8   2   0      164.36      148.75     26.21 o 
   9   2   0        0.57       11.53     12.88 o 
  10   2   0        9.58       27.22     17.56 o 
   1   3   0     1676.77     1405.91     14.10 o 
   2   3   0       82.00       67.54      4.51 o 
   3   3   0        3.80        2.45      4.52 o 
   4   3   0      560.84      640.87     13.74 o 
   5   3   0      201.75      192.95     10.29 o 
   6   3   0      178.53      169.03     10.65 o 
   7   3   0      112.17      114.81     15.42 o 
   8   3   0       91.89       87.97     15.27 o 
   9   3   0        7.51       -2.01     11.73 o 
  10   3   0        4.95       29.26     14.37 o 
   1   4   0      926.41     1084.48     17.47 o 
   2   4   0       45.19       57.78      4.97 o 
   3   4   0      494.91      524.19     12.06 o 
   4   4   0      770.07      719.15     13.03 o 
   5   4   0      276.05      276.65     16.99 o 
   6   4   0      135.18      111.28     14.07 o 
   7   4   0        0.77        2.12     10.95 o 
   8   4   0       37.15       35.56     18.06 o 
   9   4   0        4.19       11.10     13.23 o 
   1   5   0      329.35      326.45     12.40 o 
   2   5   0       11.43       13.70      4.52 o 
   3   5   0      582.12      619.11     17.05 o 
   4   5   0       95.65       95.17      7.34 o 
   5   5   0      104.20      129.19     11.74 o 
   6   5   0       53.49       54.09     12.25 o 
   7   5   0      119.42      126.45     17.52 o 
   8   5   0        0.61      -10.83     11.01 o 
   9   5   0       11.01        0.24     11.81 o 
   0   6   0      189.10      130.07     14.66 o 
   1   6   0      737.72      667.27     17.46 o 
   2   6   0     1027.86      951.86     19.61 o 
   3   6   0      627.52      571.24     15.70 o 
   4   6   0        0.02       10.57      8.41 o 
   5   6   0       10.83       18.92      9.43 o 
   6   6   0       66.57       79.94     14.55 o 
   7   6   0       47.30       48.74     14.57 o 
   8   6   0       12.87       10.69     12.69 o 
   9   6   0       24.08       34.52     15.08 o 
   1   7   0       58.37       69.26      6.84 o 
   2   7   0       20.76       24.73      5.85 o 
   3   7   0      337.43      331.69     14.70 o 
   4   7   0       45.92       49.01      9.12 o 
   5   7   0      230.00      223.42     21.92 o 
   6   7   0       27.62       36.94     14.89 o 
   7   7   0       39.80       45.36     15.25 o 
   8   7   0        6.07        9.92     12.96 o 
   9   7   0        0.90        2.33     15.20 o 
   0   8   0      132.58      126.52     11.94 o 
   1   8   0      362.56      330.31     11.80 o 
   2   8   0       65.34       75.97      9.39 o 
   3   8   0       84.27       95.43      9.67 o 
   4   8   0        0.87       11.39      7.91 o 
   5   8   0      129.48      160.34     17.27 o 
   6   8   0       12.82       12.85     13.41 o 
   7   8   0       10.60       14.87     14.06 o 
   8   8   0        0.84       -1.60     16.14 o 
   1   9   0        6.22        6.46      6.37 o 
   2   9   0        0.02       10.03      6.74 o 
   3   9   0       22.95       18.17      7.53 o 
   4   9   0       54.87       49.19     10.16 o 
   5   9   0      283.07      282.93     33.42 o 
   6   9   0        8.43       46.23     36.69 o 
   7   9   0       29.88       10.88     15.54 o 
   8   9   0       15.46       17.06     17.12 o 
   0  10   0       43.46       41.54     10.80 o 
   1  10   0       32.50       23.68      6.29 o 
   2  10   0        7.56        7.26      6.93 o 
   3  10   0        0.19       -6.43      6.43 o 
   4  10   0       11.27        8.40     10.49 o 
   5  10   0        5.39        4.96     11.36 o 
   6  10   0       22.84       29.45     20.02 o 
   7  10   0       35.79       28.02     14.68 o 
   1  11   0        0.75       -0.93      6.87 o 
   2  11   0      137.83      135.01     12.05 o 
   3  11   0        2.53        7.03      7.70 o 
   4  11   0       24.06        9.09     10.44 o 
   5  11   0        4.56       -8.47      8.47 o 
   6  11   0        4.74        0.27      9.91 o 
   7  11   0        1.74        0.17     12.45 o 
   1  12   0      212.13      237.59     28.93 o 
   2  12   0        1.90        2.85      8.40 o 
   3  12   0       38.17       38.04     11.84 o 
   4  12   0       14.92       30.25     23.49 o 
   5  12   0        5.98       -1.12      9.51 o 
   6  12   0        5.09        4.25      9.99 o 
   1  13   0        0.22        7.01     14.46 o 
   2  13   0      108.20      104.60     15.95 o 
   3  13   0       31.23       34.52     16.92 o 
   4  13   0        0.20       -7.97     11.81 o 
   5  13   0       21.29       14.06     14.87 o 
   0  14   0       17.12       17.24     15.28 o 
   1  14   0       51.70       83.11     20.08 o 
   2  14   0       38.15       30.31     13.45 o 
   3  14   0        0.15        2.08      9.54 o 
   1   0   1    12371.54    11688.01    338.91 o 
   2   0   1     4434.08     4256.97    139.26 o 
   3   0   1     1296.95     1046.18     85.72 o 
   4   0   1        1.13        8.34     11.46 o 
   5   0   1      129.32      127.52      8.77 o 
   6   0   1       59.05       81.65      9.04 o 
   7   0   1      243.04      263.38     13.58 o 
   8   0   1       24.98       35.50      9.80 o 
   9   0   1        1.05       -2.87     12.06 o 
   0   1   1     4107.52     3332.45     35.85 o 
   1   1   1     3061.42     3210.36     76.31 o 
   2   1   1     9275.95     8941.96    194.81 o 
   3   1   1     2629.69     2601.79    130.00 o 
   4   1   1      621.20      624.83     13.21 o 
   5   1   1      492.98      453.12     19.36 o 
   6   1   1      129.40      143.59      7.97 o 
   7   1   1      219.55      228.40     10.32 o 
   8   1   1       61.11       64.84      7.89 o 
   9   1   1        0.76        1.58      9.37 o 
  10   1   1       13.90       34.17     18.69 o 
   0   2   1    25913.97    25657.60    385.30 o 
   1   2   1     2988.22     2995.12    109.52 o 
   2   2   1    12321.88    12094.94    161.45 o 
   3   2   1     1911.12     1944.51     40.41 o 
   4   2   1       40.14       49.70      7.12 o 
   5   2   1      167.46      169.45     15.13 o 
   6   2   1       43.03       45.89      5.86 o 
   7   2   1       36.15       46.84      8.04 o 
   8   2   1       56.88       67.10     10.73 o 
   9   2   1       10.22        8.08      9.19 o 
  10   2   1        4.07        2.22      9.88 o 
   0   3   1    16941.70    18617.87    198.27 o 
   1   3   1     5203.70     4963.08     98.94 o 
   2   3   1     6365.17     6611.95    195.05 o 
   3   3   1      413.27      394.41      7.26 o 
   4   3   1      891.39      762.38     34.51 o 
   5   3   1      145.11      140.77      8.51 o 
   6   3   1      177.36      179.82      7.87 o 
   7   3   1      151.11      152.80     11.76 o 
   8   3   1       41.89       45.01      9.84 o 
   9   3   1        0.13        2.74      8.67 o 
  10   3   1       15.58       15.34      9.61 o 
   0   4   1       61.51       95.71     15.75 o 
   1   4   1      655.80      594.59     16.81 o 
   2   4   1      541.32      524.35     22.08 o 
   3   4   1      813.40      735.50     15.96 o 
   4   4   1      190.28      185.95     18.96 o 
   5   4   1      373.36      362.10      9.01 o 
   6   4   1       64.81       68.03      9.04 o 
   7   4   1      109.76      116.33     11.58 o 
   8   4   1       49.92       49.47     10.02 o 
   9   4   1       10.68       12.58      8.82 o 
   0   5   1     1880.39     1553.70    167.61 o 
   1   5   1      728.88      668.51     10.18 o 
   2   5   1      171.71      169.95     17.16 o 
   3   5   1      329.68      343.45     12.89 o 
   4   5   1      730.26      687.10     17.73 o 
   5   5   1      295.38      347.41     17.54 o 
   6   5   1      192.82      183.38     12.20 o 
   7   5   1      154.08      139.95     12.21 o 
   8   5   1       15.32       13.35      8.93 o 
   9   5   1        3.75        4.34      8.89 o 
   0   6   1       55.97       85.93     26.36 o 
   1   6   1       29.68       21.83      4.10 o 
   2   6   1       15.11       17.87      3.63 o 
   3   6   1      207.02      212.64      6.45 o 
   4   6   1       45.24       63.74      7.98 o 
   5   6   1      160.52      173.34      9.48 o 
   6   6   1      202.10      186.47     12.74 o 
   7   6   1      150.55      151.15     17.13 o 
   8   6   1       51.94       60.40     10.98 o 
   9   6   1        8.64       15.22     10.18 o 
   0   7   1      274.08      204.44     54.36 o 
   1   7   1      195.58      180.08     11.56 o 
   2   7   1      497.40      479.83      8.89 o 
   3   7   1      209.33      209.48      7.65 o 
   4   7   1      418.00      456.03     12.50 o 
   5   7   1       64.17       82.85      8.81 o 
   6   7   1       90.40       90.46     11.49 o 
   7   7   1       94.94      110.60     12.79 o 
   8   7   1       16.25       22.19      9.96 o 
   9   7   1        4.92       -7.51     10.04 o 
   0   8   1      313.50      296.16     97.66 o 
   1   8   1      147.34      159.99      7.02 o 
   2   8   1        6.76        8.64      4.49 o 
   3   8   1       12.59       15.12      5.04 o 
   4   8   1       88.94       75.63      7.19 o 
   5   8   1       51.31       60.04     10.01 o 
   6   8   1       92.30      108.17     12.27 o 
   7   8   1       12.19       14.01     10.08 o 
   8   8   1        1.50        1.14      9.79 o 
   0   9   1       10.00        4.61      5.67 o 
   1   9   1       44.23       66.69      7.80 o 
   2   9   1       11.43       20.69      5.33 o 
   3   9   1       95.91      115.75      7.57 o 
   4   9   1       46.34       34.13      7.43 o 
   5   9   1       63.95       88.45     10.76 o 
   6   9   1      204.38      210.24     17.72 o 
   7   9   1        0.05        3.22     10.19 o 
   8   9   1        7.65        4.88     11.37 o 
   0  10   1        0.06        0.86      7.17 o 
   1  10   1       17.49       29.99      5.61 o 
   2  10   1       61.79       67.21      6.52 o 
   3  10   1      110.61      125.01      8.43 o 
   4  10   1       49.23       58.66      8.11 o 
   5  10   1       61.88       67.51     10.08 o 
   6  10   1       16.08       18.91      8.92 o 
   7  10   1        1.32        6.62      9.24 o 
   0  11   1      244.48      203.90     23.72 o 
   1  11   1        5.85       10.94      5.01 o 
   2  11   1       26.28       18.15      5.59 o 
   3  11   1       37.01       37.77      7.16 o 
   4  11   1        8.27       -5.51      6.51 o 
   5  11   1       12.51        6.02      6.87 o 
   6  11   1        3.70        2.27      7.61 o 
   7  11   1        1.79        0.15      8.61 o 
   0  12   1       49.68       49.04     10.79 o 
   1  12   1       17.37       16.48      6.31 o 
   2  12   1       18.02       20.63      6.03 o 
   3  12   1        2.39        7.04      6.17 o 
   4  12   1       11.97        1.91      6.23 o 
   5  12   1        0.00       -2.22      6.07 o 
   6  12   1        2.93       -3.43      6.73 o 
   0  13   1       74.43       76.10     20.90 o 
   1  13   1       59.79       73.09     10.66 o 
   2  13   1        1.45        5.25      6.84 o 
   3  13   1        3.75       14.35      7.14 o 
   4  13   1       32.08       26.55      7.79 o 
   5  13   1        1.57        0.10      5.87 o 
   0  14   1       94.80      118.36     16.55 o 
   1  14   1        8.24       14.36     11.13 o 
   2  14   1        5.49       11.51      9.15 o 
   3  14   1        7.91        6.43      7.45 o 
   0  15   1        0.89        9.07     11.27 o 
   0   0   2     3452.62     3873.05    181.37 o 
   1   0   2    16665.58    17562.08    269.68 o 
   2   0   2      387.74      402.58     21.79 o 
   3   0   2     1187.70      973.05    115.34 o 
   4   0   2      102.85      121.34     16.17 o 
   5   0   2      159.80      185.13      9.89 o 
   6   0   2       17.00       19.38      7.90 o 
   7   0   2      434.99      438.53     26.09 o 
   8   0   2      192.34      178.03     13.04 o 
   9   0   2        0.34        6.95     13.98 o 
   0   1   2      524.55      858.75     66.44 o 
   1   1   2     4823.82     4640.57    124.78 o 
   2   1   2       50.51       63.62     11.31 o 
   3   1   2     1514.51     1365.14     25.55 o 
   4   1   2     1218.03     1155.15     93.20 o 
   5   1   2      656.12      661.32     10.93 o 
   6   1   2       59.27       76.98      7.27 o 
   7   1   2       52.14       67.62      9.00 o 
   8   1   2       15.96       19.81      7.65 o 
   9   1   2        2.26        8.10     11.90 o 
  10   1   2        8.84       27.16     18.44 o 
   0   2   2     7068.93     6740.29    142.49 o 
   1   2   2     7509.68     7099.89     47.60 o 
   2   2   2      367.77      309.64     15.37 o 
   3   2   2     2594.77     2660.84     86.63 o 
   4   2   2     2110.12     2236.84    106.07 o 
   5   2   2      185.96      178.19     16.06 o 
   6   2   2       65.62       78.56      6.52 o 
   7   2   2       85.67       79.49      7.47 o 
   8   2   2       90.39       82.96      9.67 o 
   9   2   2        1.72        1.38      8.91 o 
  10   2   2       12.82       24.67     11.00 o 
   0   3   2     6519.84     6365.54    226.23 o 
   1   3   2     4780.60     3943.14     79.47 o 
   2   3   2      434.62      367.10     15.59 o 
   3   3   2      798.05      665.68     22.88 o 
   4   3   2     2875.53     2969.81     41.50 o 
   5   3   2      602.32      584.42     10.74 o 
   6   3   2      203.75      219.99      8.97 o 
   7   3   2      230.93      236.18     14.32 o 
   8   3   2       29.29       32.44      9.61 o 
   9   3   2        6.19       11.03      8.92 o 
  10   3   2        8.04       16.97      9.71 o 
   0   4   2      144.16      164.53     28.36 o 
   1   4   2      542.96      526.71     40.44 o 
   2   4   2      155.64      171.26     26.50 o 
   3   4   2      244.30      270.70     25.62 o 
   4   4   2      289.19      325.01      6.78 o 
   5   4   2      180.98      179.67      9.09 o 
   6   4   2       37.02       47.65      7.29 o 
   7   4   2      213.27      218.05     13.82 o 
   8   4   2       60.67       48.12     10.03 o 
   9   4   2       27.89       29.19      9.68 o 
   0   5   2     1061.68      872.90     28.82 o 
   1   5   2     2045.49     2114.71     58.98 o 
   2   5   2      212.49      226.32     10.23 o 
   3   5   2      278.32      261.81      6.13 o 
   4   5   2       30.89       36.96      4.85 o 
   5   5   2      382.73      373.30     21.52 o 
   6   5   2      304.84      266.97     14.48 o 
   7   5   2      199.42      207.10     14.19 o 
   8   5   2       44.57       41.99      9.95 o 
   9   5   2        1.95        4.52      8.74 o 
   0   6   2      580.49      591.00     43.28 o 
   1   6   2      663.42      609.99     10.83 o 
   2   6   2      890.03      867.27     11.33 o 
   3   6   2      133.37      125.63      6.21 o 
   4   6   2       14.62       12.74      5.03 o 
   5   6   2       16.09       16.17      6.81 o 
   6   6   2       62.30       63.44      9.67 o 
   7   6   2       26.89       34.76      9.64 o 
   8   6   2        9.48       12.09      8.96 o 
   9   6   2       12.31       11.34     10.37 o 
   0   7   2        3.08        7.23      7.05 o 
   1   7   2      374.91      356.27     10.85 o 
   2   7   2      356.53      357.91     28.82 o 
   3   7   2       91.78       96.43      6.27 o 
   4   7   2      578.42      596.56     16.44 o 
   5   7   2      277.12      258.26     12.36 o 
   6   7   2      179.49      194.43     14.12 o 
   7   7   2       23.14       14.96      9.58 o 
   8   7   2        3.48        4.99      9.20 o 
   9   7   2        9.68        5.55     10.47 o 
   0   8   2       18.32       26.30      7.33 o 
   1   8   2       23.09       21.03      4.63 o 
   2   8   2      440.45      464.31     17.79 o 
   3   8   2       43.65       55.51      6.04 o 
   4   8   2      246.83      221.64     23.38 o 
   5   8   2      147.20      163.69     11.08 o 
   6   8   2      101.22      114.58     12.35 o 
   7   8   2       17.59       22.63     10.07 o 
   8   8   2       31.53       26.00     10.50 o 
   0   9   2      132.30      132.57     20.31 o 
   1   9   2       15.30       11.10      4.62 o 
   2   9   2        2.96        6.91      4.91 o 
   3   9   2       17.51       22.99      5.81 o 
   4   9   2       46.75       48.46      7.74 o 
   5   9   2       33.88       36.15      9.00 o 
   6   9   2       32.23       33.62      9.83 o 
   7   9   2       35.98       32.69     10.97 o 
   8   9   2        0.76        1.89     11.32 o 
   0  10   2       23.96        7.22     11.05 o 
   1  10   2      124.67      125.03     16.80 o 
   2  10   2      117.74      107.32      7.47 o 
   3  10   2      112.16      108.57      8.73 o 
   4  10   2       14.78       22.16      7.18 o 
   5  10   2       19.99       20.71      8.36 o 
   6  10   2       22.48       23.96      8.88 o 
   7  10   2       26.76       28.73     10.73 o 
   0  11   2       82.61       71.63     25.66 o 
   1  11   2      101.49      104.22     11.98 o 
   2  11   2       36.87       29.59      6.02 o 
   3  11   2        7.49       13.78      6.35 o 
   4  11   2        2.09       -3.11      6.71 o 
   5  11   2       21.43       22.97      8.19 o 
   6  11   2       14.16       14.20      8.55 o 
   7  11   2       24.77       26.30      9.56 o 
   0  12   2      275.49      341.66     20.71 o 
   1  12   2       56.80       69.96      7.86 o 
   2  12   2       91.29      103.48      8.50 o 
   3  12   2       30.27       19.07      6.69 o 
   4  12   2       23.76       19.53      7.56 o 
   5  12   2       12.08       12.57      7.27 o 
   6  12   2        2.30       -1.59      6.36 o 
   0  13   2        0.35       -5.87     14.34 o 
   1  13   2       27.38       25.70      8.73 o 
   2  13   2       25.78       34.42     11.53 o 
   3  13   2        4.88        5.30      6.99 o 
   4  13   2       27.14       24.11      8.69 o 
   5  13   2        5.32       -1.97      6.35 o 
   0  14   2       12.43       13.77     10.58 o 
   1  14   2        2.06        1.89     15.03 o 
   2  14   2        9.29       10.92      9.55 o 
   3  14   2       20.29       14.99      7.53 o 
   0  15   2        0.02        2.12     10.67 o 
   1   0   3     1430.36     1206.25     61.34 o 
   2   0   3       18.42       32.06      4.44 o 
   3   0   3     5372.73     5293.85     47.07 o 
   4   0   3     1301.63     1522.84     58.62 o 
   5   0   3      139.40      140.23     11.46 o 
   6   0   3       59.36       72.37      8.69 o 
   7   0   3       84.73       66.67      9.64 o 
   8   0   3       11.29        8.71     10.26 o 
   9   0   3       53.60       67.87     16.01 o 
   0   1   3      252.11      119.39     33.90 o 
   1   1   3     2254.93     2255.15     98.12 o 
   2   1   3    10415.92    10176.99     54.89 o 
   3   1   3      122.32      125.57     35.74 o 
   4   1   3      201.59      234.87     14.06 o 
   5   1   3      122.40      140.63     12.35 o 
   6   1   3       14.57       23.28      5.72 o 
   7   1   3      189.45      176.01      8.52 o 
   8   1   3      102.46      136.95     10.34 o 
   9   1   3        0.51       12.01      9.28 o 
  10   1   3       19.32       27.16     18.82 o 
   0   2   3     5773.22     5763.07    164.80 o 
   1   2   3     4925.19     4789.80     94.06 o 
   2   2   3      452.93      450.73     18.35 o 
   3   2   3      606.61      739.03     38.88 o 
   4   2   3     1587.24     1516.98     23.51 o 
   5   2   3      583.43      662.91     33.71 o 
   6   2   3      470.08      469.79     10.80 o 
   7   2   3       63.95       69.06     21.23 o 
   8   2   3       14.64       11.78      7.64 o 
   9   2   3       14.63       27.06     10.01 o 
  10   2   3        0.04       51.30     58.79 o 
   0   3   3     3354.15     3813.82    172.88 o 
   1   3   3     3018.70     3008.74    103.03 o 
   2   3   3      427.29      512.96     31.35 o 
   3   3   3      497.81      531.27     21.23 o 
   4   3   3       90.81      130.52     14.83 o 
   5   3   3       85.30       97.93     11.04 o 
   6   3   3      755.13      740.13     35.18 o 
   7   3   3       27.72       34.81      7.52 o 
   8   3   3       41.63       47.19     13.18 o 
   9   3   3        2.27       10.91      9.12 o 
  10   3   3        2.81        6.43     10.04 o 
   0   4   3     2154.80     1967.53     64.17 o 
   1   4   3     3219.44     3054.30     30.68 o 
   2   4   3     6002.22     5793.79     55.81 o 
   3   4   3     1689.09     1691.96     43.24 o 
   4   4   3      406.33      391.96     18.70 o 
   5   4   3      193.96      212.78     19.56 o 
   6   4   3      241.42      251.21     10.89 o 
   7   4   3       63.33       75.57     10.46 o 
   8   4   3       38.88       32.33      9.61 o 
   9   4   3       17.62       14.07      8.91 o 
   0   5   3       11.31       14.74     10.69 o 
   1   5   3     1739.87     1684.50     47.39 o 
   2   5   3      597.13      603.81     32.16 o 
   3   5   3      622.78      698.33     13.68 o 
   4   5   3      267.17      293.47      8.26 o 
   5   5   3      392.37      413.17     14.48 o 
   6   5   3       33.86       36.13      8.58 o 
   7   5   3      109.28      102.69     11.71 o 
   8   5   3        2.69        7.68      8.67 o 
   9   5   3        1.66       -4.65      8.48 o 
   0   6   3       25.99       19.46      9.47 o 
   1   6   3      327.40      330.00     10.47 o 
   2   6   3      155.45      156.06     11.01 o 
   3   6   3      126.45      130.65      6.31 o 
   4   6   3       37.60       50.49      5.71 o 
   5   6   3       31.43       41.90     10.20 o 
   6   6   3       59.70       42.98      8.83 o 
   7   6   3       70.87       63.86     10.38 o 
   8   6   3       43.74       43.63     10.04 o 
   9   6   3       19.91       28.08     10.64 o 
   0   7   3      681.19      703.84     79.28 o 
   1   7   3      305.55      281.66     10.09 o 
   2   7   3        6.80        7.59      3.80 o 
   3   7   3       77.53       78.24      5.82 o 
   4   7   3       15.21       29.30      6.66 o 
   5   7   3      190.92      186.35     10.98 o 
   6   7   3      146.76      148.43     11.47 o 
   7   7   3       92.74       86.73     11.89 o 
   8   7   3        3.59        9.03      9.24 o 
   9   7   3        2.67        7.34     10.32 o 
   0   8   3        1.99        9.83      6.89 o 
   1   8   3      414.72      365.05     19.32 o 
   2   8   3      671.44      635.47     12.74 o 
   3   8   3       87.02       73.78      6.67 o 
   4   8   3       38.35       28.10      6.75 o 
   5   8   3       36.89       33.30      8.06 o 
   6   8   3      125.56      127.40     12.95 o 
   7   8   3        7.81       -0.63      8.93 o 
   8   8   3        5.10        9.39     10.61 o 
   0   9   3       94.21      104.34     17.09 o 
   1   9   3        7.02        7.02      4.80 o 
   2   9   3       86.18       85.24      7.15 o 
   3   9   3       18.70       17.88      5.50 o 
   4   9   3       96.50       84.81      8.67 o 
   5   9   3       48.85       46.47      8.66 o 
   6   9   3       55.12       60.13     11.06 o 
   7   9   3       75.71       91.35     13.04 o 
   8   9   3        8.51       16.44     11.97 o 
   0  10   3      294.82      304.95     24.83 o 
   1  10   3       30.69       27.64      5.81 o 
   2  10   3       54.00       71.02      6.71 o 
   3  10   3        7.67        9.46      6.31 o 
   4  10   3      153.38      150.95     10.54 o 
   5  10   3        1.56        4.52      8.10 o 
   6  10   3       28.29       21.22      8.85 o 
   7  10   3        0.91       -1.90      9.40 o 
   0  11   3        1.89       11.31     10.79 o 
   1  11   3       72.01       67.33      9.30 o 
   2  11   3       76.61       71.97      7.18 o 
   3  11   3      156.38      165.91     14.87 o 
   4  11   3       10.75       10.80      6.72 o 
   5  11   3       41.55       37.74      9.06 o 
   6  11   3        1.78       -0.23      7.63 o 
   0  12   3       31.86       29.40     10.22 o 
   1  12   3      143.75      141.22     11.37 o 
   2  12   3       57.41       65.55      8.84 o 
   3  12   3        0.59       -0.35      6.35 o 
   4  12   3        1.28        1.72      6.68 o 
   5  12   3       14.71       12.97      7.63 o 
   6  12   3        8.58        7.68      7.63 o 
   0  13   3       24.97       25.70     16.86 o 
   1  13   3       11.97       19.61      8.35 o 
   2  13   3       30.80       30.94      8.12 o 
   3  13   3        1.18        6.62      6.61 o 
   4  13   3        0.91       -2.02      6.05 o 
   5  13   3        6.34        2.04      6.33 o 
   0  14   3       19.20       21.53     15.66 o 
   1  14   3       12.34       17.91     11.34 o 
   2  14   3        7.98        2.51      8.13 o 
   3  14   3        0.17      414.40    299.99 o 
   0   0   4     1322.77     1791.64    125.94 o 
   1   0   4     3526.66     3606.63    117.27 o 
   2   0   4    11199.91    11655.91     70.08 o 
   3   0   4     3477.81     3199.12     49.65 o 
   4   0   4     1002.65      911.05     50.27 o 
   5   0   4      172.84      185.76     12.72 o 
   6   0   4       73.93       41.30     20.87 o 
   7   0   4      167.24      138.96     14.50 o 
   8   0   4        0.40        4.90     10.17 o 
   9   0   4        0.01        7.35     13.52 o 
  10   0   4       13.24       13.64     18.00 o 
   0   1   4     5273.66     3956.38    977.54 o 
   1   1   4     8366.98     8683.48     59.10 o 
   2   1   4     2047.28     1983.84     60.65 o 
   3   1   4      246.40      208.68     21.39 o 
   4   1   4     1294.58     1142.62     23.10 o 
   5   1   4      151.11      173.35     13.42 o 
   6   1   4      117.57      136.21      7.23 o 
   7   1   4      139.73      134.96      8.37 o 
   8   1   4      108.83       85.64      9.27 o 
   9   1   4       53.34       74.17     11.26 o 
  10   1   4       12.34       21.35     15.09 o 
   0   2   4      426.54      548.99     55.98 o 
   1   2   4     7288.63     7714.27     32.68 o 
   2   2   4       49.87       60.50      4.87 o 
   3   2   4     1121.35     1139.78     25.74 o 
   4   2   4     2949.69     3049.23     41.40 o 
   5   2   4      166.39      144.21      6.67 o 
   6   2   4      106.96       99.94      6.85 o 
   7   2   4      127.98      122.75     10.33 o 
   8   2   4       36.74       36.19      7.96 o 
   9   2   4      126.66      117.30     20.04 o 
  10   2   4        0.09        1.30     13.83 o 
   0   3   4     3371.39     3061.24     36.06 o 
   1   3   4     2556.22     2419.43    109.32 o 
   2   3   4      894.23      907.51     45.50 o 
   3   3   4     4510.43     4643.68     31.52 o 
   4   3   4       97.80      115.73      8.58 o 
   5   3   4      100.93       98.23     11.73 o 
   6   3   4      105.64      101.03      8.29 o 
   7   3   4      279.36      294.52     13.40 o 
   8   3   4       50.36       52.34     10.39 o 
   9   3   4        8.42       13.17      9.23 o 
  10   3   4        2.43        3.11     10.21 o 
   0   4   4      829.95      666.73     76.93 o 
   1   4   4       70.18       46.95     11.75 o 
   2   4   4      202.68      197.13     23.66 o 
   3   4   4      785.94      822.94     34.51 o 
   4   4   4      255.98      236.75      6.62 o 
   5   4   4      332.33      310.06     10.42 o 
   6   4   4      290.05      306.77     19.22 o 
   7   4   4       31.60       41.75      9.34 o 
   8   4   4        7.26        4.85      8.45 o 
   9   4   4       18.90       21.20      9.61 o 
   0   5   4      149.22      167.82      7.51 o 
   1   5   4     2676.46     2771.35     69.82 o 
   2   5   4      789.93      866.27     30.00 o 
   3   5   4      763.60      752.90     24.02 o 
   4   5   4      595.03      545.47     26.59 o 
   5   5   4        0.89        5.29      5.65 o 
   6   5   4       39.08       40.61      8.88 o 
   7   5   4      242.06      230.99     17.25 o 
   8   5   4       27.91       33.42      9.39 o 
   9   5   4       19.00       13.89      9.23 o 
   0   6   4      622.22      536.76     36.58 o 
   1   6   4      422.96      452.91     13.77 o 
   2   6   4      792.46      901.27     15.20 o 
   3   6   4      616.87      571.73     11.03 o 
   4   6   4      112.39      116.64      7.20 o 
   5   6   4       40.52       33.64      6.85 o 
   6   6   4        9.94       10.98      7.82 o 
   7   6   4       24.46       30.56      9.73 o 
   8   6   4       30.92       30.04      9.57 o 
   9   6   4        5.26        8.82      9.64 o 
   0   7   4       18.71       32.02      6.12 o 
   1   7   4       11.45        7.99      3.96 o 
   2   7   4      148.62      157.56     13.97 o 
   3   7   4      200.41      193.23     11.62 o 
   4   7   4      235.23      245.68      9.89 o 
   5   7   4       42.98       46.32      8.32 o 
   6   7   4      247.77      251.54     13.31 o 
   7   7   4       83.81       87.88     12.13 o 
   8   7   4        1.11        2.22      9.16 o 
   9   7   4       18.93       24.61     11.39 o 
   0   8   4       21.98       28.90      6.49 o 
   1   8   4       34.27       28.25      6.07 o 
   2   8   4      311.49      338.49      9.64 o 
   3   8   4       12.05        8.93      4.66 o 
   4   8   4       43.10       32.44      7.09 o 
   5   8   4       13.85       12.07      7.62 o 
   6   8   4       11.86        3.96      8.91 o 
   7   8   4       22.87       19.84      9.60 o 
   8   8   4       11.59       15.01     11.25 o 
   0   9   4      107.94      101.84     18.72 o 
   1   9   4      252.92      232.63     18.44 o 
   2   9   4       48.93       56.92      5.78 o 
   3   9   4        6.16        6.35      5.55 o 
   4   9   4       27.02       18.11      7.15 o 
   5   9   4       21.63       13.73      7.68 o 
   6   9   4        0.59       -1.15      8.54 o 
   7   9   4       23.74       19.79      9.91 o 
   8   9   4        3.37       14.07     11.50 o 
   0  10   4      105.25       94.73     11.46 o 
   1  10   4       38.29       34.13      6.76 o 
   2  10   4      205.30      208.32     10.46 o 
   3  10   4       84.33       79.38      8.33 o 
   4  10   4        9.08       13.20      6.86 o 
   5  10   4       10.79        7.44      7.20 o 
   6  10   4       24.49       19.28      9.03 o 
   7  10   4       11.28        1.25      9.64 o 
   0  11   4       25.65       29.10     12.34 o 
   1  11   4       59.37       71.25      9.58 o 
   2  11   4      193.68      177.09     12.16 o 
   3  11   4       11.35       16.81      6.70 o 
   4  11   4        7.71        7.19      6.76 o 
   5  11   4       61.86       85.20     19.72 o 
   6  11   4        0.48        4.69      7.72 o 
   0  12   4       15.30       18.00     16.29 o 
   1  12   4       12.80       24.15      7.59 o 
   2  12   4      145.48      141.89     13.55 o 
   3  12   4      106.22      132.99     14.92 o 
   4  12   4       15.30       23.27      7.36 o 
   5  12   4        4.78        8.92      7.53 o 
   6  12   4       18.90       11.63      9.53 o 
   0  13   4       15.22       10.04     14.84 o 
   1  13   4       16.46       15.63      7.88 o 
   2  13   4        7.53        4.94      7.99 o 
   3  13   4        3.90        4.62      6.26 o 
   4  13   4        7.20        6.80      7.12 o 
   5  13   4        1.40        2.25      7.97 o 
   0  14   4        0.07        8.65     15.47 o 
   1  14   4        0.62        3.86      7.57 o 
   2  14   4        4.62        7.21      8.25 o 
   3  14   4        4.82        6.73     18.16 o 
   1   0   5      205.20      262.98      8.43 o 
   2   0   5     3036.19     3021.01     39.66 o 
   3   0   5       88.89       59.71      6.10 o 
   4   0   5      382.35      376.41     11.44 o 
   5   0   5        6.43       16.36      6.72 o 
   6   0   5       10.83        9.19      7.56 o 
   7   0   5       43.07       62.70     11.34 o 
   8   0   5      115.71      138.98     13.82 o 
   9   0   5       10.91       12.53     14.24 o 
  10   0   5       67.55       58.29     20.53 o 
   0   1   5     6872.23     6661.45    661.53 o 
   1   1   5      316.93      378.01     31.29 o 
   2   1   5      131.20      111.12      5.53 o 
   3   1   5     4144.18     4243.87    172.21 o 
   4   1   5      309.31      302.09     10.43 o 
   5   1   5      378.95      361.28      8.84 o 
   6   1   5      242.66      207.35     16.40 o 
   7   1   5       78.81       77.80      7.56 o 
   8   1   5      229.97      247.80     13.30 o 
   9   1   5       11.48       21.97     10.34 o 
  10   1   5        9.80       23.35     15.66 o 
   0   2   5     2080.24     2589.14     85.48 o 
   1   2   5    10715.95    10756.90    158.43 o 
   2   2   5     1447.03     1435.23     37.62 o 
   3   2   5      896.69      922.62     19.34 o 
   4   2   5      318.73      318.63     13.73 o 
   5   2   5      519.35      500.47     18.28 o 
   6   2   5       35.37       30.79      6.26 o 
   7   2   5        3.77        2.03      6.48 o 
   8   2   5      150.68      150.05     11.32 o 
   9   2   5        6.04       18.02     10.52 o 
  10   2   5        3.67       10.58     14.94 o 
   0   3   5     1544.65     1621.92     59.09 o 
   1   3   5      329.34      311.03     20.50 o 
   2   3   5      353.41      349.79      9.66 o 
   3   3   5     2323.53     2371.80     47.65 o 
   4   3   5     1081.70     1152.26     22.58 o 
   5   3   5      132.82      126.02     11.98 o 
   6   3   5      158.20      184.90      9.75 o 
   7   3   5      293.35      295.26     13.38 o 
   8   3   5        6.79       16.61      9.22 o 
   9   3   5       52.91       50.33     10.56 o 
  10   3   5        3.33       13.62     10.95 o 
   0   4   5       45.78       65.22      5.59 o 
   1   4   5      658.51      625.29     23.01 o 
   2   4   5      537.66      500.68     12.89 o 
   3   4   5      108.36      104.40      9.52 o 
   4   4   5      341.34      355.71     21.70 o 
   5   4   5       68.29       69.17      6.94 o 
   6   4   5      108.41       98.42      8.74 o 
   7   4   5      187.65      161.23     23.09 o 
   8   4   5       66.41       56.09     10.33 o 
   9   4   5       12.27       19.07      9.72 o 
   0   5   5     4647.44     4315.03     88.02 o 
   1   5   5      461.90      424.31     33.92 o 
   2   5   5      244.98      206.40      7.04 o 
   3   5   5      184.24      183.14      7.53 o 
   4   5   5       11.33       23.72      5.42 o 
   5   5   5      132.91      135.82      8.03 o 
   6   5   5      137.77      132.04      9.44 o 
   7   5   5       95.08      110.93     11.86 o 
   8   5   5        0.29        6.63      8.63 o 
   9   5   5        1.01        1.62      8.96 o 
   0   6   5      107.02      114.13      7.74 o 
   1   6   5      944.09      840.58     89.41 o 
   2   6   5      158.17      155.04     13.15 o 
   3   6   5      367.01      374.18      9.41 o 
   4   6   5      539.21      561.45     12.46 o 
   5   6   5       19.85       24.09      6.23 o 
   6   6   5      165.03      172.89     12.05 o 
   7   6   5      219.11      209.51     17.63 o 
   8   6   5       45.77       47.58     10.41 o 
   9   6   5        6.67        5.98      9.91 o 
   0   7   5      234.17      357.84     51.26 o 
   1   7   5      518.49      468.35     41.30 o 
   2   7   5      134.33      125.75      7.34 o 
   3   7   5       81.86       75.67      5.97 o 
   4   7   5       31.39       45.49      6.72 o 
   5   7   5       63.87       75.11      8.79 o 
   6   7   5        0.75        5.52      8.13 o 
   7   7   5        8.10       15.57      9.89 o 
   8   7   5       15.79       19.55      9.96 o 
   9   7   5        4.93        6.32     10.52 o 
   0   8   5       15.54       18.31      7.07 o 
   1   8   5      592.80      562.08     32.15 o 
   2   8   5       84.55       91.57      6.86 o 
   3   8   5      250.91      249.58     12.44 o 
   4   8   5       27.49       23.51      6.80 o 
   5   8   5        3.37        5.20      7.45 o 
   6   8   5       25.83       26.61      8.53 o 
   7   8   5       15.74       12.57      9.38 o 
   8   8   5       37.09       34.24     11.47 o 
   0   9   5      139.26      125.93     20.73 o 
   1   9   5      196.80      195.95      9.88 o 
   2   9   5       26.77       34.56      5.34 o 
   3   9   5      111.93      123.04      8.99 o 
   4   9   5      140.13      136.89     10.04 o 
   5   9   5       14.19       14.68      7.96 o 
   6   9   5        2.59       -2.75      8.67 o 
   7   9   5       11.23       21.47      9.98 o 
   8   9   5       23.08       31.26     11.28 o 
   0  10   5      297.49      323.63     21.32 o 
   1  10   5       32.39       38.35      7.30 o 
   2  10   5      125.50      122.82     10.83 o 
   3  10   5      165.12      154.41     11.41 o 
   4  10   5       49.68       33.55      8.01 o 
   5  10   5       25.46       19.68      7.93 o 
   6  10   5        9.83        7.49      8.11 o 
   7  10   5       21.32        8.61     10.08 o 
   0  11   5        0.00        1.21     10.70 o 
   1  11   5        5.36       10.02      7.81 o 
   2  11   5      130.73      128.66     10.95 o 
   3  11   5       44.68       58.51      8.23 o 
   4  11   5       53.29       52.37      8.27 o 
   5  11   5       55.42       67.67     13.04 o 
   6  11   5        3.27        5.57      8.24 o 
   0  12   5      113.45      132.57     23.87 o 
   1  12   5       21.94       27.32      8.41 o 
   2  12   5       12.15       17.45      7.43 o 
   3  12   5       17.10       22.04      7.13 o 
   4  12   5       19.37       24.14      7.07 o 
   5  12   5        1.14       -0.45      6.63 o 
   6  12   5       15.30       12.46      8.03 o 
   0  13   5       53.36       60.45     12.12 o 
   1  13   5       39.97       45.41      8.88 o 
   2  13   5        4.34       -1.20      7.29 o 
   3  13   5       19.00       10.18      6.77 o 
   4  13   5        2.79        2.42      6.53 o 
   0  14   5        1.63       15.79     16.48 o 
   1  14   5       21.50       19.46      8.29 o 
   2  14   5        1.08        4.07      7.92 o 
   3  14   5        7.05        6.64      7.80 o 
   0   0   6      667.47      519.94     23.84 o 
   1   0   6       96.59       91.42      4.55 o 
   2   0   6     5217.79     5016.40     38.83 o 
   3   0   6       69.34      112.65     12.16 o 
   4   0   6        8.81       21.40      6.44 o 
   5   0   6       11.62       18.55      7.26 o 
   6   0   6       20.82       27.61      7.69 o 
   7   0   6       51.08       68.38     17.65 o 
   8   0   6       33.31       21.86     14.06 o 
   9   0   6       16.27       26.77     15.30 o 
  10   0   6        0.00       10.25     15.27 o 
   0   1   6     1980.56     2414.02     61.47 o 
   1   1   6      229.72      201.88      9.39 o 
   2   1   6      207.89      208.94     36.53 o 
   3   1   6      509.82      531.16     11.39 o 
   4   1   6      668.65      618.43     15.87 o 
   5   1   6       18.55       14.31      4.96 o 
   6   1   6      262.86      250.63     13.89 o 
   7   1   6       51.87       46.82      7.53 o 
   8   1   6      163.04      176.90     12.03 o 
   9   1   6       18.66       24.39     10.60 o 
  10   1   6       44.78       71.74     17.48 o 
   0   2   6     1326.72     1219.24     59.72 o 
   1   2   6      599.50      566.47     41.46 o 
   2   2   6       56.97       65.58      4.67 o 
   3   2   6       94.79       93.54      7.67 o 
   4   2   6       34.99       46.05      4.79 o 
   5   2   6      448.64      457.02      9.83 o 
   6   2   6       34.23       33.73      7.33 o 
   7   2   6        9.91       17.68      6.94 o 
   8   2   6       65.07       79.27      9.88 o 
   9   2   6       26.09       24.40     10.56 o 
  10   2   6        7.82       11.20     13.79 o 
   0   3   6     5368.31     5091.88     31.88 o 
   1   3   6      717.29      787.70     35.86 o 
   2   3   6     3669.64     3793.83     50.17 o 
   3   3   6      151.02      174.09     19.94 o 
   4   3   6     1152.77     1085.31     12.92 o 
   5   3   6      131.12      140.37      8.72 o 
   6   3   6      177.59      181.59      9.78 o 
   7   3   6       92.43       85.89      8.67 o 
   8   3   6      161.70      168.98     26.95 o 
   9   3   6        2.40        3.20      8.65 o 
   0   4   6     1577.00     1415.82     57.98 o 
   1   4   6     1736.47     1549.24     64.94 o 
   2   4   6      351.52      417.01     26.99 o 
   3   4   6     1347.58     1463.03     23.85 o 
   4   4   6      644.71      636.57     20.18 o 
   5   4   6      181.81      184.72      8.76 o 
   6   4   6       28.37       28.38      7.17 o 
   7   4   6      107.08       88.30      9.09 o 
   8   4   6      152.13      148.17     15.65 o 
   9   4   6        0.37        5.98     11.17 o 
   0   5   6      387.76      413.16     10.48 o 
   1   5   6     1125.84     1098.43     82.17 o 
   2   5   6      145.45      191.98     13.27 o 
   3   5   6      302.86      331.01      8.51 o 
   4   5   6      487.33      434.63     11.21 o 
   5   5   6       67.04       65.75      6.95 o 
   6   5   6       54.67       50.23      7.58 o 
   7   5   6       41.72       42.02      9.92 o 
   8   5   6       21.83       19.58      9.26 o 
   9   5   6        8.86        8.13      9.43 o 
   0   6   6      135.48      141.67      7.86 o 
   1   6   6      120.61       91.97     13.42 o 
   2   6   6       36.39       41.08      5.04 o 
   3   6   6      145.79      158.83      6.63 o 
   4   6   6      275.94      297.39     10.93 o 
   5   6   6       87.87       89.02      7.43 o 
   6   6   6      119.98      101.21     10.19 o 
   7   6   6       21.04       25.94      9.75 o 
   8   6   6       14.63       11.24      9.25 o 
   9   6   6        0.24        1.54      9.05 o 
   0   7   6       43.45       44.65      6.89 o 
   1   7   6        9.25        7.18      4.21 o 
   2   7   6      161.25      167.16      7.94 o 
   3   7   6      241.49      232.32     10.21 o 
   4   7   6       39.51       43.22      6.59 o 
   5   7   6       46.06       43.78      7.57 o 
   6   7   6       14.94       21.22      8.20 o 
   7   7   6       44.31       47.60     10.74 o 
   8   7   6       22.14       20.86      9.94 o 
   0   8   6        0.16        4.48      6.10 o 
   1   8   6      116.87      129.82     10.01 o 
   2   8   6      239.05      235.68      9.07 o 
   3   8   6       54.05       58.45      6.41 o 
   4   8   6       39.38       27.90      7.15 o 
   5   8   6      228.90      222.77     12.50 o 
   6   8   6       56.19       51.49      9.35 o 
   7   8   6       38.66       33.64      9.95 o 
   8   8   6       12.40       12.58     10.76 o 
   0   9   6      307.02      278.82     23.47 o 
   1   9   6        4.59        6.78      6.06 o 
   2   9   6      121.88      115.06      8.78 o 
   3   9   6       91.85       88.72      8.19 o 
   4   9   6       35.32       26.27      7.71 o 
   5   9   6       38.64       42.88      8.60 o 
   6   9   6        0.30       -7.51      7.60 o 
   7   9   6       23.97       15.63      9.85 o 
   8   9   6        4.62        4.54     10.36 o 
   0  10   6        0.46       10.39     15.57 o 
   1  10   6      160.59      172.95     12.10 o 
   2  10   6       12.30        9.21      5.63 o 
   3  10   6       18.34       15.39      6.59 o 
   4  10   6        0.50       -0.73      6.83 o 
   5  10   6        3.56        1.67      7.20 o 
   6  10   6        6.19       12.68      8.87 o 
   7  10   6        6.34        4.43     10.35 o 
   0  11   6       34.76       44.40     17.18 o 
   1  11   6       21.61       30.31      8.39 o 
   2  11   6       55.63       60.14      8.18 o 
   3  11   6       11.16        5.24      6.74 o 
   4  11   6       13.99       20.41      7.50 o 
   5  11   6       13.35       15.27      7.64 o 
   6  11   6        7.08       -2.33      7.44 o 
   0  12   6       22.65       23.69     15.19 o 
   1  12   6      201.08      234.48     22.70 o 
   2  12   6        9.49        4.64      6.88 o 
   3  12   6       35.02       24.46      7.18 o 
   4  12   6       55.52       57.20     10.32 o 
   5  12   6        2.93       -2.26      6.73 o 
   0  13   6       20.21       12.00     16.80 o 
   1  13   6       42.24       44.64      8.83 o 
   2  13   6        8.52        8.03      7.47 o 
   3  13   6       18.06       20.73      7.36 o 
   4  13   6        9.26        9.83      6.34 o 
   0  14   6        0.03        5.56     15.28 o 
   1  14   6       13.85       25.66      8.86 o 
   2  14   6        4.41      671.05    498.41 o 
   3  14   6       15.56       22.79      8.67 o 
   1   0   7      324.74      272.30      8.85 o 
   2   0   7      611.60      519.05     10.13 o 
   3   0   7       40.78       52.09      7.47 o 
   4   0   7       48.46       54.97      7.45 o 
   5   0   7      132.12      141.88      9.71 o 
   6   0   7       18.48       31.49     11.40 o 
   7   0   7       17.14        0.76      9.23 o 
   8   0   7        2.85        9.99     14.21 o 
   9   0   7       31.08       12.32     14.41 o 
  10   0   7       19.08       20.53     15.84 o 
   0   1   7      762.52      668.87     27.31 o 
   1   1   7      195.02      221.55     10.58 o 
   2   1   7     2142.81     2096.86     32.05 o 
   3   1   7     1913.51     1759.82     17.12 o 
   4   1   7     2370.41     2287.43     24.70 o 
   5   1   7      141.40      162.24      6.96 o 
   6   1   7      330.16      340.28      9.61 o 
   7   1   7      188.05      158.17      9.70 o 
   8   1   7       11.77       11.19      8.00 o 
   9   1   7        5.54        2.11      9.76 o 
  10   1   7        3.88       16.53     15.71 o 
   0   2   7     6545.82     5220.53    908.81 o 
   1   2   7     1226.26     1274.39     13.88 o 
   2   2   7     7876.45     8388.15     83.94 o 
   3   2   7     1687.11     1745.63     14.45 o 
   4   2   7      497.95      543.92      9.42 o 
   5   2   7      171.38      160.77     11.61 o 
   6   2   7       20.20       29.81      7.25 o 
   7   2   7      464.78      480.61     14.36 o 
   8   2   7      135.38      147.30     16.81 o 
   9   2   7       21.77       23.60      9.73 o 
   0   3   7      353.10      415.87      9.97 o 
   1   3   7      204.58      186.68      9.06 o 
   2   3   7     2179.72     1939.38     20.27 o 
   3   3   7      241.45      232.75     12.00 o 
   4   3   7      556.88      597.69     19.26 o 
   5   3   7      157.40      166.98      9.10 o 
   6   3   7      299.26      308.17     11.78 o 
   7   3   7       64.88       63.78      8.48 o 
   8   3   7      137.25      150.61     12.22 o 
   9   3   7        4.64       -2.53      9.33 o 
   0   4   7      159.34      165.61     19.60 o 
   1   4   7     3262.73     3069.58     33.18 o 
   2   4   7      405.25      335.35     10.25 o 
   3   4   7      135.26      110.79     23.09 o 
   4   4   7      408.38      431.24     16.14 o 
   5   4   7      244.34      261.44     12.37 o 
   6   4   7        2.13        2.76      6.53 o 
   7   4   7       90.27       83.54      9.36 o 
   8   4   7        0.41        3.96      8.66 o 
   9   4   7       13.41       11.19      9.40 o 
   0   5   7     2538.10     2482.43     41.34 o 
   1   5   7      134.22      149.63     23.46 o 
   2   5   7      188.91      187.11      9.73 o 
   3   5   7      163.40      168.94      8.59 o 
   4   5   7       50.80       48.21      6.40 o 
   5   5   7       14.51       18.18      6.22 o 
   6   5   7       32.42       25.02      7.42 o 
   7   5   7        2.10       12.60      8.53 o 
   8   5   7       38.49       30.14      9.55 o 
   9   5   7        1.89       -4.77      8.90 o 
   0   6   7      768.92      758.77     38.15 o 
   1   6   7       26.07       26.82      4.27 o 
   2   6   7      478.96      483.61     25.84 o 
   3   6   7      283.49      247.81      9.61 o 
   4   6   7      174.18      161.39      8.24 o 
   5   6   7       51.17       67.25      7.30 o 
   6   6   7       60.74       56.20      8.12 o 
   7   6   7        7.60        7.50      8.86 o 
   8   6   7       13.43       12.64      9.03 o 
   9   6   7       14.04        4.21      9.14 o 
   0   7   7       16.48       21.46      7.96 o 
   1   7   7      111.82      137.72      7.91 o 
   2   7   7       51.88       47.58      6.81 o 
   3   7   7       97.73       93.03      8.01 o 
   4   7   7      183.78      183.74      8.87 o 
   5   7   7        4.31        5.90      6.61 o 
   6   7   7       58.24       48.06      9.33 o 
   7   7   7       10.76        6.46      9.20 o 
   8   7   7        4.19        6.57      9.99 o 
   0   8   7      145.15      172.35     10.88 o 
   1   8   7      656.79      647.23     20.97 o 
   2   8   7      120.34      137.94      8.88 o 
   3   8   7      113.65      124.88      7.87 o 
   4   8   7      104.33      113.22      8.58 o 
   5   8   7       29.89       29.42      8.67 o 
   6   8   7       25.15       18.73      8.35 o 
   7   8   7       16.03       23.83      9.73 o 
   8   8   7        4.19        0.96     10.77 o 
   0   9   7        1.81       13.89      8.59 o 
   1   9   7       45.94       46.83      6.62 o 
   2   9   7      103.40      105.64      8.88 o 
   3   9   7       16.32       20.35      5.92 o 
   4   9   7        6.78       10.22      6.90 o 
   5   9   7       88.80      104.79     10.56 o 
   6   9   7        4.21        8.82      8.33 o 
   7   9   7       10.47       10.65      9.68 o 
   0  10   7       36.70       42.04     12.60 o 
   1  10   7      116.92      108.00      8.89 o 
   2  10   7       33.46       31.50      7.08 o 
   3  10   7      230.85      224.46     14.32 o 
   4  10   7       64.62       54.47      8.51 o 
   5  10   7       13.92       19.22      7.97 o 
   6  10   7        3.24        1.75      8.18 o 
   7  10   7       27.04       29.59     11.04 o 
   0  11   7        8.52        8.85     10.49 o 
   1  11   7       38.87       30.75      8.72 o 
   2  11   7       62.46       60.70      8.68 o 
   3  11   7      130.60      126.49     11.78 o 
   4  11   7        5.99        6.43      6.76 o 
   5  11   7       17.82       13.01      7.34 o 
   6  11   7        3.07        2.03      8.29 o 
   0  12   7      175.87      170.58     18.18 o 
   1  12   7       16.31       26.30     10.61 o 
   2  12   7       26.63       20.81      9.35 o 
   3  12   7        1.93        0.41      6.66 o 
   4  12   7        1.63       -1.94      6.26 o 
   5  12   7       11.83        2.11      7.16 o 
   0  13   7        2.00        6.82     15.79 o 
   1  13   7        9.24        8.74      7.21 o 
   2  13   7        7.23       13.13      7.12 o 
   3  13   7       27.22       19.40      8.42 o 
   4  13   7        1.49        2.52      6.51 o 
   0  14   7        6.76        6.82     15.41 o 
   1  14   7        3.00       13.61      7.55 o 
   2  14   7        0.44      191.33    120.70 o 
   0   0   8     2102.16     2127.40     40.85 o 
   1   0   8      136.72      160.08     20.20 o 
   2   0   8      420.51      578.94     34.39 o 
   3   0   8     2938.21     2855.27     33.70 o 
   4   0   8      118.92       96.31     13.67 o 
   5   0   8      194.36      226.26     11.19 o 
   6   0   8      258.57      244.65     12.13 o 
   7   0   8      109.97      100.92     12.12 o 
   8   0   8       82.80       72.79     16.08 o 
   9   0   8        0.66       17.05     14.04 o 
  10   0   8        4.85        8.17     15.20 o 
   0   1   8     8240.89     8877.77     82.13 o 
   1   1   8     1786.67     2051.84     61.21 o 
   2   1   8      328.64      319.39      7.61 o 
   3   1   8     1371.96     1372.32     16.20 o 
   4   1   8      517.95      621.15     15.75 o 
   5   1   8      217.23      222.85     11.58 o 
   6   1   8      169.06      161.99      8.30 o 
   7   1   8       16.43       20.62      6.93 o 
   8   1   8       99.79       89.50     10.06 o 
   9   1   8       13.34       22.97     10.38 o 
   0   2   8      304.60      314.70     71.64 o 
   1   2   8     2499.97     2375.18     31.21 o 
   2   2   8      711.23      808.53     45.67 o 
   3   2   8      598.39      563.50     14.42 o 
   4   2   8      304.75      288.42      7.68 o 
   5   2   8      817.82      719.85     37.12 o 
   6   2   8      136.41      148.00      9.06 o 
   7   2   8      174.09      174.17     10.42 o 
   8   2   8       43.60       46.01      8.28 o 
   9   2   8       19.33       34.84     11.21 o 
   0   3   8    10997.81    12089.20    237.84 o 
   1   3   8     2795.31     2753.20    128.75 o 
   2   3   8     1447.15     1480.76     17.63 o 
   3   3   8      765.31      759.03     11.50 o 
   4   3   8      399.65      364.04      8.81 o 
   5   3   8      405.73      412.55     12.38 o 
   6   3   8      122.00      139.65      9.23 o 
   7   3   8        0.46       10.91      7.08 o 
   8   3   8        7.67        9.21      7.37 o 
   9   3   8       23.74       13.12     10.13 o 
   0   4   8       84.59       76.42      6.79 o 
   1   4   8      613.02      678.99     37.77 o 
   2   4   8      720.61      659.17     12.52 o 
   3   4   8      260.51      249.19     16.35 o 
   4   4   8      841.08      809.96     14.78 o 
   5   4   8       64.59       71.32      7.29 o 
   6   4   8      155.65      177.37     10.07 o 
   7   4   8      417.29      402.91     17.30 o 
   8   4   8       21.19       20.47      8.94 o 
   9   4   8        1.81        9.75      8.59 o 
   0   5   8      763.72      768.13     36.96 o 
   1   5   8      324.78      346.17     43.24 o 
   2   5   8     1122.14     1200.38     27.74 o 
   3   5   8      478.97      455.89     13.18 o 
   4   5   8      158.87      152.25      8.17 o 
   5   5   8      118.80      130.80      8.40 o 
   6   5   8       81.74      108.20      9.42 o 
   7   5   8       87.97      103.70      9.81 o 
   8   5   8        9.94        2.78      8.12 o 
   9   5   8       23.44       20.45      9.64 o 
   0   6   8     1462.64     1406.42     21.19 o 
   1   6   8      763.09      776.11     51.88 o 
   2   6   8        8.08        6.07      5.63 o 
   3   6   8       87.99       84.89      7.27 o 
   4   6   8       39.48       43.54      6.40 o 
   5   6   8      120.54      126.70      8.59 o 
   6   6   8       64.51       59.53      7.78 o 
   7   6   8      112.49      112.79     12.63 o 
   8   6   8        0.07        2.05      8.83 o 
   9   6   8        2.82       -3.20      9.72 o 
   0   7   8      455.73      423.73     13.06 o 
   1   7   8      446.75      396.73     31.15 o 
   2   7   8       32.79       28.23      6.46 o 
   3   7   8      188.75      177.14      9.87 o 
   4   7   8       65.27       74.84      7.54 o 
   5   7   8       95.94       97.82      8.18 o 
   6   7   8      149.72      144.39     11.70 o 
   7   7   8       12.62        5.34      8.97 o 
   8   7   8       48.84       51.60     11.90 o 
   0   8   8       43.32       53.66     15.94 o 
   1   8   8       58.67       69.08      6.90 o 
   2   8   8       15.41       23.99      6.74 o 
   3   8   8       95.71      111.31      8.77 o 
   4   8   8       10.23       12.93      6.41 o 
   5   8   8       11.70       14.86      8.07 o 
   6   8   8       10.61       11.30      8.55 o 
   7   8   8        6.65        4.31      8.24 o 
   8   8   8        4.02        1.21     10.14 o 
   0   9   8       67.47       48.42     12.16 o 
   1   9   8      178.98      176.97      9.24 o 
   2   9   8      227.27      230.13     10.95 o 
   3   9   8      103.49      104.71      8.06 o 
   4   9   8        2.32        0.76      6.99 o 
   5   9   8      150.53      174.72     16.79 o 
   6   9   8       23.02       12.96      8.25 o 
   7   9   8        2.93        7.38      9.27 o 
   0  10   8        0.00       -2.46      9.15 o 
   1  10   8        7.43        4.54      6.22 o 
   2  10   8       47.04       58.26      7.98 o 
   3  10   8       56.00       43.02      7.85 o 
   4  10   8       52.07       49.21      8.67 o 
   5  10   8       53.07       66.52      9.69 o 
   6  10   8       17.58       21.36      8.63 o 
   7  10   8        3.20        0.04      8.97 o 
   0  11   8        3.98        3.42     10.00 o 
   1  11   8       12.54       14.51      8.01 o 
   2  11   8       89.58       76.45     11.07 o 
   3  11   8       17.09       10.82      6.93 o 
   4  11   8       19.51        9.05      7.11 o 
   5  11   8       10.14        5.38      7.26 o 
   6  11   8        3.07        7.56      8.12 o 
   0  12   8       63.62       81.15     14.45 o 
   1  12   8       15.62       11.49      9.59 o 
   2  12   8       15.00       14.84      7.39 o 
   3  12   8       18.75       17.30      7.26 o 
   4  12   8       30.74       22.26      7.35 o 
   5  12   8       13.14       13.92      7.31 o 
   0  13   8       11.18       12.63     16.04 o 
   1  13   8       21.36       31.02     12.18 o 
   2  13   8       57.58       54.61     11.78 o 
   3  13   8        5.42        8.62      7.78 o 
   4  13   8        2.85        6.34      6.93 o 
   0  14   8       10.17        9.16     17.24 o 
   1  14   8        0.58        4.86      7.05 o 
   2  14   8        8.32       13.29      7.55 o 
   1   0   9     1356.29     1353.70     64.21 o 
   2   0   9      288.72      281.41     22.78 o 
   3   0   9      187.99      176.48     10.57 o 
   4   0   9       16.01       31.41      6.86 o 
   5   0   9      177.38      193.28     14.43 o 
   6   0   9       78.93       87.90      9.75 o 
   7   0   9       15.56        1.24      9.10 o 
   8   0   9       11.18       16.43     14.31 o 
   9   0   9        1.28        9.07     18.63 o 
   0   1   9     1630.09     1652.34     40.58 o 
   1   1   9      414.44      412.63     43.79 o 
   2   1   9      225.57      205.83      5.87 o 
   3   1   9      659.95      621.69     23.44 o 
   4   1   9      298.45      268.88      9.83 o 
   5   1   9      664.44      599.81     25.43 o 
   6   1   9       49.27       52.68      9.06 o 
   7   1   9        5.59       -1.50      6.21 o 
   8   1   9       12.59        9.03      9.47 o 
   9   1   9       18.28       18.73     10.46 o 
   0   2   9     1013.34      909.95    181.43 o 
   1   2   9      304.20      321.81     10.96 o 
   2   2   9     1029.48      893.22     33.57 o 
   3   2   9      247.56      267.74      9.33 o 
   4   2   9        1.73        5.85      4.64 o 
   5   2   9      202.58      199.51      8.51 o 
   6   2   9       67.52       71.45      7.90 o 
   7   2   9      220.59      221.21     11.32 o 
   8   2   9        3.25        6.48      7.68 o 
   9   2   9        3.88       12.59     10.16 o 
   0   3   9      327.07      319.37     12.60 o 
   1   3   9      757.46      889.90     26.18 o 
   2   3   9      313.39      284.57     10.93 o 
   3   3   9      657.15      616.69     11.16 o 
   4   3   9      416.77      398.86     16.36 o 
   5   3   9       58.22       76.39      7.90 o 
   6   3   9       81.95       78.63      8.24 o 
   7   3   9       87.51       88.74     12.81 o 
   8   3   9        0.06        0.49      7.31 o 
   9   3   9        1.10       -6.43      9.62 o 
   0   4   9     2708.04     2789.19     43.50 o 
   1   4   9     2178.99     2314.81     36.62 o 
   2   4   9     1156.54     1246.54     24.05 o 
   3   4   9      205.04      244.20      9.59 o 
   4   4   9      359.84      335.07     12.05 o 
   5   4   9      156.30      168.50      8.87 o 
   6   4   9       98.97      108.38      8.84 o 
   7   4   9      119.63      114.72      9.90 o 
   8   4   9       44.82       51.66      8.99 o 
   9   4   9        2.54        4.79      9.07 o 
   0   5   9      692.33      738.62     14.98 o 
   1   5   9      120.74      193.90     27.73 o 
   2   5   9      862.63      861.07     15.02 o 
   3   5   9      256.28      240.96      9.77 o 
   4   5   9      740.19      728.67     31.01 o 
   5   5   9      768.30      745.60     23.07 o 
   6   5   9      114.33      113.40      9.47 o 
   7   5   9       14.49       28.03      8.41 o 
   8   5   9        5.97       10.64      8.95 o 
   9   5   9        4.55       17.01     17.95 o 
   0   6   9     1010.08      955.02     73.53 o 
   1   6   9      291.18      243.71     26.40 o 
   2   6   9      221.75      243.62     10.23 o 
   3   6   9      175.51      180.91      9.08 o 
   4   6   9      358.86      361.86     12.98 o 
   5   6   9      129.42      142.63      9.09 o 
   6   6   9      169.60      159.46      9.85 o 
   7   6   9       34.27       32.69     10.02 o 
   8   6   9       21.87       19.32      9.63 o 
   9   6   9        5.78        4.34     10.29 o 
   0   7   9     2312.28     2261.67    121.68 o 
   1   7   9      312.98      305.64     16.75 o 
   2   7   9      315.91      307.89     19.02 o 
   3   7   9       14.76       15.57      6.44 o 
   4   7   9      346.62      350.65     17.95 o 
   5   7   9       72.56       71.34      7.79 o 
   6   7   9       85.59      100.54     10.57 o 
   7   7   9       30.96       44.24     10.28 o 
   8   7   9        9.37        9.32     10.74 o 
   0   8   9      187.75      150.35     32.28 o 
   1   8   9      403.05      390.31     12.03 o 
   2   8   9       29.36       29.97      7.11 o 
   3   8   9       32.33       31.62      7.16 o 
   4   8   9       33.97       44.70      7.37 o 
   5   8   9       86.67       82.97      9.16 o 
   6   8   9        4.62        4.57      7.83 o 
   7   8   9       16.96       23.54      9.27 o 
   8   8   9        0.34        4.39     10.16 o 
   0   9   9        0.07        9.77     12.76 o 
   1   9   9      177.16      173.13     10.33 o 
   2   9   9       22.16       25.57      7.00 o 
   3   9   9      389.57      382.20     14.14 o 
   4   9   9       15.38       18.27      7.42 o 
   5   9   9       41.48       47.90     10.22 o 
   6   9   9       31.53       22.98      8.32 o 
   7   9   9        3.48       -0.34      8.05 o 
   0  10   9       15.74        8.49     10.14 o 
   1  10   9       12.06       14.38      7.61 o 
   2  10   9       42.99       46.00      7.23 o 
   3  10   9       48.04       45.01      8.18 o 
   4  10   9       62.25       56.59      9.17 o 
   5  10   9        5.35        3.75      7.61 o 
   6  10   9        0.46        6.47      8.17 o 
   7  10   9        4.22        6.40      8.93 o 
   0  11   9       13.14       21.20     11.10 o 
   1  11   9       62.50       67.26      9.94 o 
   2  11   9      121.11      116.71     12.58 o 
   3  11   9       74.70       96.37     11.27 o 
   4  11   9       86.19       82.01      9.86 o 
   5  11   9       12.07       11.47      7.82 o 
   6  11   9        0.46       -3.48      7.09 o 
   0  12   9        3.60       10.25     11.20 o 
   1  12   9       19.91       23.78     12.50 o 
   2  12   9        4.60        3.54      9.63 o 
   3  12   9       31.88       21.72      7.68 o 
   4  12   9       14.09        4.90      7.21 o 
   5  12   9        2.76        1.29      7.41 o 
   0  13   9       22.55       29.33     13.10 o 
   1  13   9       12.22       17.48      9.43 o 
   2  13   9        9.69       11.21      7.02 o 
   3  13   9       16.48       22.87      8.40 o 
   4  13   9       18.30        8.02      7.28 o 
   0  14   9        0.04       -0.69     14.59 o 
   1  14   9        0.53        1.39      6.77 o 
   2  14   9        2.08        7.85      7.04 o 
   0   0  10     5795.31     6058.98     46.32 o 
   1   0  10      842.74      751.37     30.75 o 
   2   0  10      452.53      464.73     11.48 o 
   3   0  10       11.36       16.66      5.65 o 
   4   0  10       40.26       41.79      7.37 o 
   5   0  10      273.14      289.50     12.44 o 
   6   0  10       28.07       30.53      8.68 o 
   7   0  10      105.56       86.74     16.55 o 
   8   0  10        0.78       18.82     14.19 o 
   9   0  10       33.66       45.32     15.68 o 
   0   1  10     1109.82     1068.65     16.98 o 
   1   1  10       63.42       56.11      7.61 o 
   2   1  10       58.77       46.16      4.21 o 
   3   1  10      238.29      235.10      9.25 o 
   4   1  10      292.70      275.77     20.83 o 
   5   1  10       69.48       86.30     12.59 o 
   6   1  10      310.91      287.56     15.59 o 
   7   1  10       53.07       32.39      8.47 o 
   8   1  10       12.89       14.61     10.09 o 
   9   1  10        6.36        8.49      9.66 o 
   0   2  10      869.73      901.01     90.80 o 
   1   2  10      230.98      225.49      7.37 o 
   2   2  10     1156.06     1198.84     38.67 o 
   3   2  10      541.09      529.44     10.92 o 
   4   2  10      448.34      416.60      9.67 o 
   5   2  10      306.80      253.38     12.70 o 
   6   2  10        3.52        3.65      6.55 o 
   7   2  10      110.43      121.83      9.72 o 
   8   2  10       35.80       31.89      8.75 o 
   9   2  10       24.01       17.58     10.39 o 
   0   3  10      445.87      414.67     18.15 o 
   1   3  10     1245.20     1326.29     14.92 o 
   2   3  10      418.22      421.16      9.79 o 
   3   3  10      467.84      501.07     15.86 o 
   4   3  10      301.45      315.96     11.48 o 
   5   3  10      195.04      174.68      9.69 o 
   6   3  10       61.79       62.69      7.87 o 
   7   3  10       29.44       37.03      8.24 o 
   8   3  10       21.39       25.45      8.11 o 
   9   3  10        2.79        6.53      9.45 o 
   0   4  10     2438.85     2674.95     50.31 o 
   1   4  10      449.96      436.54     10.36 o 
   2   4  10      759.44      794.31     11.62 o 
   3   4  10      270.00      271.57     13.31 o 
   4   4  10      161.31      173.76      9.52 o 
   5   4  10       23.67       18.88      6.16 o 
   6   4  10       51.06       42.23      7.84 o 
   7   4  10       13.03       10.72      7.77 o 
   8   4  10       28.88       41.93     13.37 o 
   9   4  10       14.24       15.85     10.72 o 
   0   5  10     1293.66     1383.73     49.42 o 
   1   5  10      244.36      258.70     23.61 o 
   2   5  10       49.16       48.03      5.82 o 
   3   5  10       35.64       32.95      6.65 o 
   4   5  10      265.45      260.58     23.35 o 
   5   5  10        7.17       23.99      6.50 o 
   6   5  10      233.70      226.23     11.63 o 
   7   5  10      117.03      132.77     12.51 o 
   8   5  10       25.39       31.72      9.95 o 
   9   5  10       17.03       16.60      9.76 o 
   0   6  10      158.39      188.19      9.99 o 
   1   6  10     1667.79     1592.77     46.70 o 
   2   6  10      483.68      491.74     12.78 o 
   3   6  10      276.05      259.31     10.40 o 
   4   6  10        2.43       17.19      6.58 o 
   5   6  10      296.65      305.65     20.51 o 
   6   6  10       26.47       27.59      7.48 o 
   7   6  10       23.50       34.62     10.25 o 
   8   6  10        7.32        9.42      9.39 o 
   0   7  10     1111.21     1020.12     19.74 o 
   1   7  10      257.11      249.14      9.88 o 
   2   7  10      304.74      284.09     16.31 o 
   3   7  10       69.85       72.43      8.06 o 
   4   7  10      150.47      156.72      9.12 o 
   5   7  10       94.70      104.02      8.61 o 
   6   7  10       13.32       14.92      7.97 o 
   7   7  10       18.80       13.45      9.04 o 
   8   7  10       17.12       17.27     10.73 o 
   0   8  10      147.64      156.62     29.31 o 
   1   8  10       70.37       69.50      8.63 o 
   2   8  10       80.23       83.70      7.57 o 
   3   8  10        1.23       -1.82      6.12 o 
   4   8  10       87.67       85.49      8.37 o 
   5   8  10       62.07       75.04      8.88 o 
   6   8  10       42.22       45.08      9.50 o 
   7   8  10        1.53        1.65      8.37 o 
   8   8  10       20.52       16.19     10.85 o 
   0   9  10     1958.23     2053.99     50.31 o 
   1   9  10        0.43        6.53      6.40 o 
   2   9  10       81.12       71.21      7.79 o 
   3   9  10      158.78      168.34     10.79 o 
   4   9  10       76.72       60.73      9.18 o 
   5   9  10       57.69       60.80      9.77 o 
   6   9  10        2.48       -0.89      7.53 o 
   7   9  10       18.54        4.27      8.67 o 
   0  10  10       63.24       85.72     14.97 o 
   1  10  10      300.50      297.77     15.42 o 
   2  10  10      108.31      112.06     10.02 o 
   3  10  10        9.38       17.36      7.35 o 
   4  10  10       33.82       39.19      9.13 o 
   5  10  10       23.07       27.57      8.66 o 
   6  10  10       13.78        7.53      8.27 o 
   0  11  10       10.05       15.14     11.27 o 
   1  11  10      116.70      110.29     14.19 o 
   2  11  10       18.99       17.24      9.13 o 
   3  11  10       53.29       31.42      8.39 o 
   4  11  10        1.09       -1.21      6.85 o 
   5  11  10        8.62       10.48      7.72 o 
   6  11  10        5.23        0.19      7.12 o 
   0  12  10        1.00       -1.25     10.02 o 
   1  12  10      119.72      134.14     12.35 o 
   2  12  10       29.49       34.29     11.84 o 
   3  12  10       10.54       12.15      7.74 o 
   4  12  10        9.84       11.80      7.42 o 
   5  12  10        0.30        6.20      7.64 o 
   0  13  10        6.38       16.58     12.12 o 
   1  13  10        3.84        7.89      9.33 o 
   2  13  10        5.32        0.41      6.63 o 
   3  13  10       11.16       14.64      7.66 o 
   0  14  10       28.34       35.24     19.20 o 
   1  14  10       14.83       31.97     11.18 o 
   1   0  11       58.56       62.92      5.95 o 
   2   0  11     2942.52     3232.77     29.54 o 
   3   0  11      101.83      111.78      9.16 o 
   4   0  11       19.54       22.36      9.19 o 
   5   0  11       96.87       76.23      8.91 o 
   6   0  11        1.57       13.68      9.56 o 
   7   0  11        3.66        1.70     12.79 o 
   8   0  11        3.61       -0.85     13.91 o 
   9   0  11        3.27        0.83     13.79 o 
   0   1  11     7764.83     8937.09     58.49 o 
   1   1  11     1776.73     1868.42     69.80 o 
   2   1  11     1007.12     1011.38     19.58 o 
   3   1  11       75.00       67.57      5.01 o 
   4   1  11      274.43      245.29      9.50 o 
   5   1  11      113.06       95.92      7.91 o 
   6   1  11       92.20       92.87      8.64 o 
   7   1  11       15.01       15.19      8.07 o 
   8   1  11       75.53       61.52     11.29 o 
   9   1  11        3.84       14.09     10.52 o 
   0   2  11      306.54      275.62     10.41 o 
   1   2  11     1227.63     1341.13     38.14 o 
   2   2  11      246.47      322.35     10.48 o 
   3   2  11       54.05       54.67      7.02 o 
   4   2  11      180.15      173.90     10.43 o 
   5   2  11       58.23       56.64      7.80 o 
   6   2  11       79.02       74.74      8.09 o 
   7   2  11       83.44       69.09      8.65 o 
   8   2  11       11.64       16.19      8.35 o 
   9   2  11       11.65       26.04     10.91 o 
   0   3  11      434.97      463.34     16.67 o 
   1   3  11      160.28      190.28     10.79 o 
   2   3  11      364.99      358.10      8.70 o 
   3   3  11       36.63       41.84      5.96 o 
   4   3  11       85.86       96.95      8.46 o 
   5   3  11      455.82      396.89     12.70 o 
   6   3  11       10.57        9.62      6.86 o 
   7   3  11      152.03      162.94     10.95 o 
   8   3  11        9.82       17.37      8.75 o 
   9   3  11        3.49       12.14     11.15 o 
   0   4  11      299.89      324.79     21.78 o 
   1   4  11       71.55       63.01      5.17 o 
   2   4  11     1576.70     1698.79     68.39 o 
   3   4  11       55.96       59.59      7.31 o 
   4   4  11       33.38       31.20      6.80 o 
   5   4  11       56.70       63.36      7.22 o 
   6   4  11      115.29      108.99      9.30 o 
   7   4  11       30.18       16.79      8.21 o 
   8   4  11        1.18        1.36      7.81 o 
   9   4  11       21.08       24.17     11.61 o 
   0   5  11     2259.19     2169.26     31.19 o 
   1   5  11      520.87      586.86     47.99 o 
   2   5  11      845.78      854.55     14.78 o 
   3   5  11      269.49      259.98     10.60 o 
   4   5  11       69.23       73.85      7.74 o 
   5   5  11       55.31       49.32      7.22 o 
   6   5  11       98.72       97.61      9.35 o 
   7   5  11        6.86        6.64      7.81 o 
   8   5  11        0.24        1.80      9.33 o 
   9   5  11        4.23        4.03      9.78 o 
   0   6  11      147.88      152.18     11.90 o 
   1   6  11       89.48       85.50      7.42 o 
   2   6  11       36.63       54.48      6.87 o 
   3   6  11      402.25      424.49     12.83 o 
   4   6  11      130.12      134.28      9.03 o 
   5   6  11       62.78       63.93      7.70 o 
   6   6  11       44.51       41.36      7.84 o 
   7   6  11       31.47       38.91      9.36 o 
   8   6  11       31.92       24.91     10.57 o 
   0   7  11     1012.17     1004.13     32.00 o 
   1   7  11      236.25      237.91     10.72 o 
   2   7  11       63.59       62.53      7.19 o 
   3   7  11      362.32      348.57     13.59 o 
   4   7  11       13.19       26.62      7.21 o 
   5   7  11       56.98       66.92      7.96 o 
   6   7  11       73.67       64.68      9.33 o 
   7   7  11        2.41        6.60      9.08 o 
   8   7  11        0.63        3.71      9.69 o 
   0   8  11      140.83      144.30     25.96 o 
   1   8  11      510.03      528.59     27.25 o 
   2   8  11      311.67      318.05     11.93 o 
   3   8  11      180.39      163.37     10.55 o 
   4   8  11       22.58       20.75      7.69 o 
   5   8  11      144.66      151.30     10.84 o 
   6   8  11        3.21        3.04      7.78 o 
   7   8  11       15.13        8.91      8.82 o 
   0   9  11      509.78      531.31     27.52 o 
   1   9  11       29.35       36.55      7.45 o 
   2   9  11       26.69       26.99      6.90 o 
   3   9  11       23.89       27.14      7.70 o 
   4   9  11      109.58      103.98      9.22 o 
   5   9  11       14.18       10.83      8.11 o 
   6   9  11       22.09       29.73      8.71 o 
   7   9  11        5.26       10.28      8.38 o 
   0  10  11       70.56       85.74     19.33 o 
   1  10  11       41.67       42.38      8.86 o 
   2  10  11      132.75      132.01     10.49 o 
   3  10  11       37.67       49.74      8.45 o 
   4  10  11       42.28       38.36      8.63 o 
   5  10  11       44.36       36.42      8.80 o 
   6  10  11        1.37       -2.21      7.45 o 
   0  11  11       66.87       64.33     14.27 o 
   1  11  11       16.44       24.61      8.45 o 
   2  11  11       18.43       18.12      9.04 o 
   3  11  11       11.84        5.08      8.35 o 
   4  11  11        3.69        6.38      7.09 o 
   5  11  11        2.61        1.61      7.37 o 
   6  11  11        2.35        1.40      7.54 o 
   0  12  11      135.71      132.89     19.96 o 
   1  12  11       35.72       38.45      9.30 o 
   2  12  11        9.73        4.39     11.19 o 
   3  12  11       31.36       26.07      8.93 o 
   4  12  11       24.18       23.32      8.54 o 
   5  12  11       27.36       22.19      8.64 o 
   0  13  11       33.01       47.31     14.15 o 
   1  13  11        2.54       12.13      9.56 o 
   2  13  11        4.49       -9.18      9.42 o 
   3  13  11        6.04        6.87      7.50 o 
   0  14  11        3.51        2.53     18.69 o 
   0   0  12     1099.23     1247.11     67.40 o 
   1   0  12     1415.58     1482.57     32.85 o 
   2   0  12       73.21       89.84      7.89 o 
   3   0  12      516.63      505.59     21.96 o 
   4   0  12      469.98      430.18     23.35 o 
   5   0  12       18.47       29.11      8.34 o 
   6   0  12      346.99      360.57     20.53 o 
   7   0  12      150.37      138.37     18.89 o 
   8   0  12        0.48        6.29     17.71 o 
   9   0  12       26.38       52.38     16.91 o 
   0   1  12      374.30      429.03     11.66 o 
   1   1  12     1140.76     1311.45     35.59 o 
   2   1  12      930.69      895.38     11.26 o 
   3   1  12       23.68       28.26      4.80 o 
   4   1  12       83.64       82.12      6.63 o 
   5   1  12      244.82      245.20     11.93 o 
   6   1  12      496.88      433.48     16.14 o 
   7   1  12      240.73      245.44     12.95 o 
   8   1  12       46.61       50.43     10.89 o 
   9   1  12       12.83       31.74     11.12 o 
   0   2  12     3064.33     3495.18    148.15 o 
   1   2  12      595.50      658.59     35.96 o 
   2   2  12     1293.66     1286.00     54.79 o 
   3   2  12       91.72       94.97      6.23 o 
   4   2  12      248.69      259.80     10.46 o 
   5   2  12       90.96       88.78      8.44 o 
   6   2  12        3.71        7.85      6.71 o 
   7   2  12       98.98      105.03      9.28 o 
   8   2  12       49.89       52.55     11.45 o 
   9   2  12        0.45        6.44     10.31 o 
   0   3  12     4702.92     4982.96    102.93 o 
   1   3  12       61.99       64.89      6.41 o 
   2   3  12       14.73       11.22      4.91 o 
   3   3  12      109.72      106.46      6.51 o 
   4   3  12      643.01      543.37     14.18 o 
   5   3  12      164.45      181.70      9.98 o 
   6   3  12       11.19       17.26      7.07 o 
   7   3  12       17.57       12.23      7.79 o 
   8   3  12       77.43       66.34     10.23 o 
   9   3  12        2.96        9.43     11.46 o 
   0   4  12       97.90       93.10      8.29 o 
   1   4  12      286.64      301.07      7.77 o 
   2   4  12        7.46       13.68      4.65 o 
   3   4  12      544.10      587.85     14.29 o 
   4   4  12        1.70       -2.95      5.98 o 
   5   4  12       68.11       60.01      7.30 o 
   6   4  12       85.78      103.32      9.39 o 
   7   4  12       16.97       14.41      7.81 o 
   8   4  12       19.97       33.70      8.52 o 
   9   4  12        9.23       10.38     11.15 o 
   0   5  12      157.38      166.21     11.47 o 
   1   5  12      217.37      208.66     16.54 o 
   2   5  12      243.59      244.72     12.16 o 
   3   5  12      676.76      695.72     16.89 o 
   4   5  12      362.50      356.47     30.46 o 
   5   5  12      113.32      122.54      8.96 o 
   6   5  12       19.02       20.97      7.62 o 
   7   5  12       16.15       17.28      7.92 o 
   8   5  12       15.82       24.65      9.08 o 
   0   6  12       66.11       79.19      8.53 o 
   1   6  12      212.31      196.07     11.57 o 
   2   6  12       77.18       79.85      7.59 o 
   3   6  12       16.04       26.60      5.83 o 
   4   6  12      136.10      133.42      9.86 o 
   5   6  12       15.06       31.44      7.12 o 
   6   6  12       25.95       21.32      7.22 o 
   7   6  12       37.37       43.55      8.94 o 
   8   6  12        8.71       -0.28      9.93 o 
   0   7  12       37.05       46.77     15.79 o 
   1   7  12      175.57      183.63     11.04 o 
   2   7  12       17.22       18.92      6.25 o 
   3   7  12      213.35      204.18     10.26 o 
   4   7  12      646.84      653.15     19.06 o 
   5   7  12      219.91      225.80     11.96 o 
   6   7  12       49.05       46.55      7.98 o 
   7   7  12        4.79        4.60      9.17 o 
   8   7  12        2.17       -0.01      9.53 o 
   0   8  12      368.22      374.26     23.30 o 
   1   8  12       97.43       99.46      8.89 o 
   2   8  12       56.83       58.43      7.60 o 
   3   8  12       46.23       40.04      7.38 o 
   4   8  12       13.12       13.70      7.48 o 
   5   8  12        5.40       -0.82      6.60 o 
   6   8  12       33.27       38.53      9.09 o 
   7   8  12        6.29        4.44      8.84 o 
   0   9  12      123.97      141.75     17.29 o 
   1   9  12      302.33      314.14     29.80 o 
   2   9  12      380.14      353.71     25.79 o 
   3   9  12      426.94      430.41     18.16 o 
   4   9  12       29.08       23.66      8.23 o 
   5   9  12       89.56       71.50      9.96 o 
   6   9  12       52.45       44.39      9.48 o 
   7   9  12       18.59       16.92      9.50 o 
   0  10  12       94.85       91.85     15.09 o 
   1  10  12       20.76       29.11      8.78 o 
   2  10  12      124.89      135.46     12.50 o 
   3  10  12       68.10       63.01      8.44 o 
   4  10  12        1.71       -2.19      7.43 o 
   5  10  12        3.42        3.55      8.21 o 
   6  10  12        5.72        1.40      7.59 o 
   0  11  12        6.32       18.74     12.35 o 
   1  11  12       72.64       71.80     10.47 o 
   2  11  12       39.18       33.64      9.61 o 
   3  11  12        1.43       -4.68      8.28 o 
   4  11  12       22.00       20.83      7.88 o 
   5  11  12        3.87        5.27      8.00 o 
   0  12  12        6.99       18.19     12.39 o 
   1  12  12       11.19       11.43      7.79 o 
   2  12  12       19.69        7.55     12.03 o 
   3  12  12        4.50       -0.43      6.97 o 
   4  12  12       13.33        9.77      7.13 o 
   0  13  12        6.34        6.46     11.33 o 
   1  13  12        9.31       11.31      9.52 o 
   2  13  12        1.83        3.45      9.44 o 
   3  13  12       11.90       10.87      7.70 o 
   1   0  13      104.54      119.82      7.44 o 
   2   0  13      713.73      741.25     16.04 o 
   3   0  13      744.66      781.34     66.67 o 
   4   0  13       53.44       50.63      9.43 o 
   5   0  13        3.49       -0.42      8.21 o 
   6   0  13      183.37      182.30     19.67 o 
   7   0  13      178.05      173.71     20.41 o 
   8   0  13        0.42        3.63     13.64 o 
   9   0  13       37.39       46.64     17.60 o 
   0   1  13     3086.35     3702.73     54.45 o 
   1   1  13      281.39      300.56      8.05 o 
   2   1  13      261.88      294.99     21.97 o 
   3   1  13      261.96      258.78      9.71 o 
   4   1  13       45.61       49.57      7.79 o 
   5   1  13       32.21       31.60      6.38 o 
   6   1  13       81.53       79.18      8.57 o 
   7   1  13       54.18       51.11     10.92 o 
   8   1  13       24.88       25.22     10.05 o 
   9   1  13        1.04        4.26     10.52 o 
   0   2  13     3826.18     4294.64     34.75 o 
   1   2  13      184.05      180.90      7.62 o 
   2   2  13      236.15      214.03      8.58 o 
   3   2  13      345.38      356.75      9.55 o 
   4   2  13       83.61       83.64      9.32 o 
   5   2  13       15.17       12.49      7.12 o 
   6   2  13       86.27       87.50      8.70 o 
   7   2  13      157.42      146.80     12.49 o 
   8   2  13        4.06       -2.31      9.89 o 
   9   2  13        9.89       22.19     14.45 o 
   0   3  13      442.55      356.14    109.68 o 
   1   3  13       42.42       59.03      5.23 o 
   2   3  13      333.51      337.92     10.64 o 
   3   3  13      435.41      425.00     14.43 o 
   4   3  13       23.76       25.44      7.05 o 
   5   3  13      151.60      139.28      9.43 o 
   6   3  13      434.87      406.08     14.08 o 
   7   3  13      107.04      124.14     10.47 o 
   8   3  13       44.75       49.37      9.67 o 
   9   3  13       16.56       36.60     12.54 o 
   0   4  13       25.53       11.24      6.75 o 
   1   4  13       35.54       36.64      5.21 o 
   2   4  13     1023.68     1020.29     24.10 o 
   3   4  13      608.90      612.36     13.62 o 
   4   4  13      203.45      196.87     10.15 o 
   5   4  13      236.57      221.75     10.25 o 
   6   4  13       97.42       88.14      9.01 o 
   7   4  13       34.83       35.56      8.42 o 
   8   4  13       30.22       38.03      8.56 o 
   0   5  13        2.91        6.85      7.09 o 
   1   5  13      424.00      400.86     23.14 o 
   2   5  13      385.91      401.27     13.67 o 
   3   5  13        3.35        9.38      5.85 o 
   4   5  13      217.34      231.26     10.88 o 
   5   5  13       11.76       12.51      6.68 o 
   6   5  13        1.41       -1.44      7.12 o 
   7   5  13        2.04        1.96      7.16 o 
   8   5  13       33.83       45.40      9.20 o 
   0   6  13       16.35       14.53      6.95 o 
   1   6  13      463.39      413.19     12.10 o 
   2   6  13      101.23      101.10      8.00 o 
   3   6  13      149.53      148.33      8.49 o 
   4   6  13      229.83      203.82     10.97 o 
   5   6  13      193.53      182.23     10.13 o 
   6   6  13      184.18      202.44     60.62 o 
   7   6  13       10.58        5.87      7.64 o 
   8   6  13       24.02       20.46     10.46 o 
   0   7  13      313.51      344.35     21.34 o 
   1   7  13       42.24       44.45      6.83 o 
   2   7  13      135.69      140.18      9.22 o 
   3   7  13      107.65      106.69      8.63 o 
   4   7  13      161.45      137.29     10.02 o 
   5   7  13       69.54       71.20      8.18 o 
   6   7  13       39.23       32.73      7.85 o 
   7   7  13       41.88       42.56     10.90 o 
   8   7  13        5.52       14.45     10.50 o 
   0   8  13      417.91      412.01     24.46 o 
   1   8  13      134.91      114.47      9.74 o 
   2   8  13      222.66      252.93     11.53 o 
   3   8  13      134.63      119.43      9.33 o 
   4   8  13      106.29      107.40     10.22 o 
   5   8  13       30.80       25.51      7.24 o 
   6   8  13        2.46       -1.06      7.10 o 
   7   8  13        1.83       -5.04      8.65 o 
   0   9  13       29.53       37.70     12.75 o 
   1   9  13       65.08       58.08      9.67 o 
   2   9  13       13.17       16.85      6.90 o 
   3   9  13        1.31        9.20      7.00 o 
   4   9  13      176.51      165.06     13.87 o 
   5   9  13       48.54       45.19      9.32 o 
   6   9  13        4.26       -1.17      7.74 o 
   7   9  13        0.90        3.33      9.15 o 
   0  10  13        8.44       24.86     12.63 o 
   1  10  13      188.53      173.88     13.37 o 
   2  10  13       78.95       85.17     11.21 o 
   3  10  13       57.36       57.84      8.53 o 
   4  10  13       28.00       29.54      7.77 o 
   5  10  13        7.38        0.32      8.04 o 
   6  10  13        4.25        7.31      8.46 o 
   0  11  13       87.69       91.68     15.82 o 
   1  11  13        5.95       11.98      8.36 o 
   2  11  13        1.70       -2.14      8.44 o 
   3  11  13        5.70       -1.14      9.93 o 
   4  11  13        9.38        6.45      6.87 o 
   5  11  13       18.50       48.31     23.95 o 
   0  12  13       43.34       37.94     12.77 o 
   1  12  13        6.09        6.64      7.96 o 
   2  12  13        7.97       12.15      9.92 o 
   3  12  13       18.44       28.21     12.31 o 
   4  12  13        2.75       -7.63      7.85 o 
   0  13  13        4.11       -2.30     10.68 o 
   1  13  13        3.37      729.33    575.85 o 
   2  13  13        7.64       18.94     10.80 o 
   0   0  14      813.45      855.69     26.84 o 
   1   0  14        7.24       15.30      6.09 o 
   2   0  14       20.34       33.37      7.68 o 
   3   0  14      755.95      746.03     17.08 o 
   4   0  14       32.72       31.83     12.56 o 
   5   0  14       35.52       27.96      9.51 o 
   6   0  14      186.12      186.00     22.42 o 
   7   0  14       54.19       47.33     15.84 o 
   8   0  14       20.87       16.94     14.90 o 
   9   0  14        0.08       10.13     15.02 o 
   0   1  14      284.18      274.66     11.44 o 
   1   1  14      159.41      177.20      6.98 o 
   2   1  14      600.34      620.56     43.01 o 
   3   1  14       88.58       97.82      7.13 o 
   4   1  14      553.88      531.97     13.94 o 
   5   1  14       12.36       21.20      7.17 o 
   6   1  14       71.41       66.54      9.82 o 
   7   1  14      137.75      145.29     13.59 o 
   8   1  14       54.12       54.89     11.30 o 
   9   1  14        1.16        6.74     10.71 o 
   0   2  14     1452.02     1430.69     27.73 o 
   1   2  14      110.62      117.31     13.76 o 
   2   2  14      113.21      110.87      6.65 o 
   3   2  14      253.94      257.71      9.60 o 
   4   2  14      121.83      130.32      8.70 o 
   5   2  14       21.21       16.71      7.63 o 
   6   2  14       72.42       65.90      8.43 o 
   7   2  14        0.75       20.95      9.21 o 
   8   2  14       14.30       15.25     10.70 o 
   9   2  14        4.73       16.64     11.73 o 
   0   3  14       48.62       46.26     12.08 o 
   1   3  14      578.48      584.96     10.88 o 
   2   3  14      596.41      638.97     19.57 o 
   3   3  14       12.83       16.34      5.93 o 
   4   3  14      150.23      133.89      8.32 o 
   5   3  14       73.35       86.68      9.67 o 
   6   3  14      185.21      180.46     10.87 o 
   7   3  14       33.05       30.58      8.16 o 
   8   3  14       11.29       16.66      9.13 o 
   0   4  14       29.15       20.09      7.97 o 
   1   4  14       63.49       68.54      5.92 o 
   2   4  14      217.08      236.26     18.48 o 
   3   4  14      332.25      329.37     12.92 o 
   4   4  14      279.54      264.91     10.91 o 
   5   4  14       38.61       43.10      7.95 o 
   6   4  14        4.68        7.01      7.28 o 
   7   4  14       44.52       49.67      8.93 o 
   8   4  14        7.12       12.36      8.93 o 
   0   5  14      355.97      316.72     19.18 o 
   1   5  14      422.55      441.68     13.92 o 
   2   5  14       76.75       75.91      7.11 o 
   3   5  14      145.97      143.20      8.54 o 
   4   5  14       51.33       57.56      7.23 o 
   5   5  14      262.11      249.18     14.30 o 
   6   5  14      132.77      122.77     10.18 o 
   7   5  14       57.57       43.92      9.01 o 
   8   5  14       85.00      115.91     13.38 o 
   0   6  14      471.54      452.69     21.02 o 
   1   6  14       51.06       44.46      6.65 o 
   2   6  14       38.81       36.70      6.80 o 
   3   6  14      161.86      168.67     11.73 o 
   4   6  14      366.28      346.10     18.97 o 
   5   6  14        2.51        3.02      6.68 o 
   6   6  14       29.79       39.84      7.88 o 
   7   6  14       25.39       26.62      8.23 o 
   8   6  14        1.78        4.78     10.09 o 
   0   7  14       80.04       80.23     12.66 o 
   1   7  14       98.36       99.84      8.21 o 
   2   7  14       12.62       12.18      6.44 o 
   3   7  14      217.61      200.16     10.68 o 
   4   7  14       51.57       42.92      7.60 o 
   5   7  14       63.46       65.69      8.10 o 
   6   7  14       44.02       31.61      7.78 o 
   7   7  14        0.99       -1.90      8.71 o 
   0   8  14        3.22        8.19     10.90 o 
   1   8  14        8.25        5.74      7.73 o 
   2   8  14       84.30       85.76      9.33 o 
   3   8  14        9.46        7.41      6.90 o 
   4   8  14       10.53       -3.82      6.71 o 
   5   8  14       19.44       15.26      7.18 o 
   6   8  14        2.45        2.30      7.70 o 
   7   8  14        9.24       -0.68      8.93 o 
   0   9  14       19.63       15.64     11.83 o 
   1   9  14      135.70      133.87     12.40 o 
   2   9  14       95.95       92.55      9.76 o 
   3   9  14       17.73       21.23      7.43 o 
   4   9  14       41.19       45.03      8.23 o 
   5   9  14        1.47       -1.90      7.73 o 
   6   9  14        6.99        3.92      8.11 o 
   0  10  14      372.93      357.19     29.69 o 
   1  10  14      175.35      181.30     14.08 o 
   2  10  14        9.75       25.21      9.13 o 
   3  10  14       43.96       40.99      8.87 o 
   4  10  14        1.10       -1.33      7.03 o 
   5  10  14       10.25        7.19      8.46 o 
   6  10  14       10.03       17.19      8.82 o 
   0  11  14       17.16       15.19     11.46 o 
   1  11  14       20.91       13.79      8.55 o 
   2  11  14        6.73        7.94      8.03 o 
   3  11  14       12.07       14.20      9.77 o 
   4  11  14        6.89       -1.63      7.15 o 
   5  11  14       12.14       17.33      8.51 o 
   0  12  14       18.77       26.95     14.27 o 
   1  12  14        8.71       -0.33      8.05 o 
   2  12  14       27.79       28.02      9.51 o 
   3  12  14       11.95       15.26     12.86 o 
   4  12  14        9.12        5.39      9.18 o 
   0  13  14       13.98       20.44     12.72 o 
   1  13  14        1.89        0.06      8.34 o 
   2  13  14        1.46        5.68     10.95 o 
   1   0  15       12.07       25.56      6.57 o 
   2   0  15       23.25       24.72      8.47 o 
   3   0  15      417.51      364.44     19.43 o 
   4   0  15      335.21      264.99     90.55 o 
   5   0  15       13.15       13.50      9.72 o 
   6   0  15      100.23      103.34     17.39 o 
   7   0  15       57.50       52.16     15.80 o 
   8   0  15        0.17       -2.79     14.10 o 
   9   0  15        7.14       15.46     15.88 o 
   0   1  15      199.96      208.12     12.79 o 
   1   1  15       23.15       31.74      4.90 o 
   2   1  15      637.22      603.12     48.32 o 
   3   1  15       13.09       19.46      5.82 o 
   4   1  15      176.16      177.28     11.12 o 
   5   1  15      105.02       90.64      9.75 o 
   6   1  15      106.68      117.76     10.83 o 
   7   1  15       71.02       79.95     12.18 o 
   8   1  15       26.30       29.67     11.15 o 
   9   1  15        7.01       13.77     11.89 o 
   0   2  15       52.75       59.72      7.64 o 
   1   2  15      108.99      109.98     14.63 o 
   2   2  15      386.29      404.78     17.65 o 
   3   2  15      511.95      513.15     11.72 o 
   4   2  15       56.20       46.57      8.53 o 
   5   2  15       11.98       10.40      7.40 o 
   6   2  15       85.32       79.82      8.96 o 
   7   2  15       81.11       75.14     10.12 o 
   8   2  15       13.27       19.36     11.09 o 
   0   3  15      182.68      183.25     17.31 o 
   1   3  15      401.15      418.47     10.19 o 
   2   3  15       57.42       71.44      6.84 o 
   3   3  15       86.88       95.82      7.72 o 
   4   3  15      952.30      907.52     22.11 o 
   5   3  15        9.10        2.15      7.41 o 
   6   3  15       74.20       70.58      8.98 o 
   7   3  15       18.31       26.54      8.79 o 
   8   3  15       10.91       11.29     10.56 o 
   0   4  15       42.70       49.01      8.91 o 
   1   4  15       62.55       65.78      6.90 o 
   2   4  15      785.05      751.73     15.18 o 
   3   4  15      141.43      155.42     13.57 o 
   4   4  15      119.43      127.47      8.95 o 
   5   4  15      115.67      122.22     11.88 o 
   6   4  15       64.33       89.16     19.53 o 
   7   4  15        5.50       13.12      7.92 o 
   8   4  15        0.10       10.85      8.97 o 
   0   5  15      171.17      159.91     13.43 o 
   1   5  15       42.53       51.01      7.32 o 
   2   5  15       60.45       71.37      7.49 o 
   3   5  15      130.60      135.46      9.97 o 
   4   5  15      629.87      551.20     23.84 o 
   5   5  15       23.50       21.08      7.05 o 
   6   5  15      142.03      151.80     12.35 o 
   7   5  15       10.17        2.36      7.52 o 
   8   5  15        9.11       24.76     12.97 o 
   0   6  15       70.78       77.10      9.57 o 
   1   6  15      261.50      234.52     18.53 o 
   2   6  15       60.38       65.09      7.98 o 
   3   6  15      118.33      114.24      8.43 o 
   4   6  15       46.20       44.62      7.45 o 
   5   6  15      118.97      121.02     10.20 o 
   6   6  15       42.65       39.56      8.00 o 
   7   6  15       32.39       27.52      8.72 o 
   8   6  15       13.63       14.78     10.28 o 
   0   7  15        0.70        2.55      9.89 o 
   1   7  15      158.95      156.45      9.82 o 
   2   7  15       24.07       22.27      6.84 o 
   3   7  15      162.16      166.39     10.32 o 
   4   7  15       79.59       94.87      8.86 o 
   5   7  15       14.23        6.65      7.35 o 
   6   7  15        1.92       -1.66      6.73 o 
   7   7  15       34.04       34.53     10.23 o 
   0   8  15      653.82      602.47     43.45 o 
   1   8  15      273.33      259.72     15.07 o 
   2   8  15      170.21      177.47     10.68 o 
   3   8  15       42.98       48.33      8.12 o 
   4   8  15       43.63       54.02      8.48 o 
   5   8  15       39.25       47.81      7.98 o 
   6   8  15        0.86        2.66      7.78 o 
   7   8  15        8.17        0.92      9.24 o 
   0   9  15      117.66      130.05     17.25 o 
   1   9  15       33.32       33.67      9.31 o 
   2   9  15      100.01      115.06     12.08 o 
   3   9  15        0.52        1.58      7.07 o 
   4   9  15        6.01       -3.63      7.10 o 
   5   9  15        4.22        2.52      6.71 o 
   6   9  15       17.27        8.20      9.02 o 
   0  10  15       18.76       29.81     13.30 o 
   1  10  15       86.19       92.85     15.60 o 
   2  10  15        5.33       10.58      8.40 o 
   3  10  15        6.53       -0.78      7.58 o 
   4  10  15        4.21       -2.49      7.45 o 
   5  10  15        7.97        7.32      8.21 o 
   0  11  15        0.46        2.80     11.41 o 
   1  11  15       26.35       32.40      9.25 o 
   2  11  15        2.30        1.26      7.88 o 
   3  11  15        0.75       -7.84      8.53 o 
   4  11  15        9.03        7.21      9.43 o 
   0  12  15       23.51       22.03     12.05 o 
   1  12  15        2.52        7.60      8.72 o 
   2  12  15        0.58        3.97      8.57 o 
   3  12  15       19.26       17.20     14.34 o 
   0  13  15        0.05       -1.05     11.28 o 
   1  13  15        1.17        1.97      8.95 o 
   0   0  16     2086.65     2210.76     38.13 o 
   1   0  16      140.92      151.49      9.66 o 
   2   0  16       62.49       74.42      9.56 o 
   3   0  16       15.71       20.68     10.01 o 
   4   0  16      295.73      241.24     77.04 o 
   5   0  16        2.08        8.89     13.54 o 
   6   0  16        5.76        0.92     14.48 o 
   7   0  16        0.40      -11.91     13.11 o 
   8   0  16       11.60       18.62     14.97 o 
   0   1  16      153.07      142.56     11.60 o 
   1   1  16      712.43      682.44     23.68 o 
   2   1  16      162.17      183.71     17.60 o 
   3   1  16      152.57      158.51      9.90 o 
   4   1  16      255.98      267.35     11.74 o 
   5   1  16      350.85      320.73     14.04 o 
   6   1  16       91.12       89.75     10.10 o 
   7   1  16       25.33       30.31     11.22 o 
   8   1  16        1.73       11.16     11.17 o 
   0   2  16      427.39      490.19     14.44 o 
   1   2  16       98.75      112.75     14.47 o 
   2   2  16       63.68       59.93      6.65 o 
   3   2  16      142.81      150.49      8.05 o 
   4   2  16      325.24      325.69     16.06 o 
   5   2  16       72.27       67.13      9.36 o 
   6   2  16       13.96        8.86      7.97 o 
   7   2  16       28.01       35.28     11.57 o 
   8   2  16       27.85       30.20     11.57 o 
   0   3  16       29.03       45.10      9.78 o 
   1   3  16      448.31      474.59     10.61 o 
   2   3  16       20.68       26.42      6.11 o 
   3   3  16       16.89       22.12      6.60 o 
   4   3  16      249.93      235.18     11.66 o 
   5   3  16       11.52       17.84      8.63 o 
   6   3  16      140.83      121.72     10.07 o 
   7   3  16       60.29       62.51      9.93 o 
   8   3  16        4.62       15.10     11.57 o 
   0   4  16       26.94       19.16      8.39 o 
   1   4  16      297.24      295.80     13.06 o 
   2   4  16       24.39       24.70      6.62 o 
   3   4  16      322.95      307.94     11.61 o 
   4   4  16       63.85       57.70      7.43 o 
   5   4  16       16.08       18.72      7.89 o 
   6   4  16       55.47       44.33      8.55 o 
   7   4  16        4.21        5.86      7.48 o 
   8   4  16       13.61        6.94      9.73 o 
   0   5  16      136.39      174.97     22.12 o 
   1   5  16      446.48      460.44     13.76 o 
   2   5  16       48.81       56.66      7.35 o 
   3   5  16      204.08      197.64     10.08 o 
   4   5  16       18.07       21.00      6.98 o 
   5   5  16       97.63      100.20      9.75 o 
   6   5  16        9.05        9.91      7.49 o 
   7   5  16       14.43       22.18      9.00 o 
   8   5  16        2.13       -0.88      8.57 o 
   0   6  16       44.69       36.74     11.47 o 
   1   6  16      427.55      393.11     40.69 o 
   2   6  16       66.96       74.58      8.32 o 
   3   6  16      157.82      169.32     10.42 o 
   4   6  16       94.54       99.06      8.68 o 
   5   6  16       15.25       12.31      6.99 o 
   6   6  16       18.20       16.96      7.76 o 
   7   6  16        6.81       13.45      8.00 o 
   0   7  16       31.87       53.11     18.09 o 
   1   7  16      109.82      110.31      9.17 o 
   2   7  16       16.82       15.48      6.94 o 
   3   7  16       91.86       95.33      9.13 o 
   4   7  16       35.65       44.23      7.96 o 
   5   7  16       44.14       38.85      7.80 o 
   6   7  16       48.17       47.32      8.57 o 
   7   7  16       24.08       21.28      9.06 o 
   0   8  16       15.50       26.88     12.25 o 
   1   8  16       62.98       69.54     10.37 o 
   2   8  16       50.27       42.98      7.74 o 
   3   8  16        0.76        5.04      6.85 o 
   4   8  16       27.30       36.23      7.99 o 
   5   8  16        1.91        1.68      6.52 o 
   6   8  16       13.56       10.40      7.34 o 
   0   9  16       59.89       39.31     12.81 o 
   1   9  16       48.80       44.01      9.92 o 
   2   9  16       18.10       26.64      8.92 o 
   3   9  16       30.94       21.26      8.29 o 
   4   9  16       49.02       41.25      8.34 o 
   5   9  16       15.16       12.62      7.08 o 
   6   9  16        4.76        8.60      8.05 o 
   0  10  16        0.83        7.44     11.09 o 
   1  10  16       18.59       21.68      9.25 o 
   2  10  16        3.93        0.59      7.76 o 
   3  10  16        9.60       -5.65      8.94 o 
   4  10  16        6.15        4.96      7.73 o 
   5  10  16        4.06       11.05      9.67 o 
   0  11  16       22.75       33.66     12.96 o 
   1  11  16        2.59        2.25      7.78 o 
   2  11  16        0.87       -3.30      8.14 o 
   3  11  16        2.68        4.31      8.57 o 
   4  11  16        3.61        4.82     11.95 o 
   0  12  16       13.01       12.80     13.13 o 
   1  12  16        7.32        4.37      8.56 o 
   2  12  16        4.85        1.72      8.88 o 
   3  12  16        4.10        2.75     10.96 o 
   1   0  17      723.58      792.88     25.68 o 
   2   0  17       90.39       83.21     10.09 o 
   3   0  17        0.54        5.30     10.38 o 
   4   0  17       10.54        1.06     10.42 o 
   5   0  17       39.16       15.43     15.11 o 
   6   0  17      413.23      438.81     27.41 o 
   7   0  17        0.13        3.99     14.26 o 
   8   0  17        4.29       13.15     15.82 o 
   0   1  17      508.53      514.20     14.94 o 
   1   1  17      241.54      254.83      9.45 o 
   2   1  17       75.80       78.76      7.28 o 
   3   1  17      734.91      725.67     16.99 o 
   4   1  17      104.56      111.89     10.47 o 
   5   1  17      196.41      167.22     14.08 o 
   6   1  17       94.50       90.73     12.32 o 
   7   1  17       26.00       35.48     11.26 o 
   8   1  17        5.48        3.73     11.14 o 
   0   2  17     2582.13     2526.38     68.65 o 
   1   2  17      176.21      177.82      8.06 o 
   2   2  17       67.74       70.06      6.96 o 
   3   2  17       67.04       76.06      7.19 o 
   4   2  17       65.60       61.56      9.48 o 
   5   2  17      105.88       93.60     10.38 o 
   6   2  17       63.63       61.39      9.77 o 
   7   2  17       12.29       20.22     10.53 o 
   8   2  17        0.22       13.54     11.23 o 
   0   3  17       57.26       62.87      9.76 o 
   1   3  17      344.94      364.65     13.14 o 
   2   3  17      438.90      400.51     11.27 o 
   3   3  17      572.48      545.75     14.00 o 
   4   3  17       15.12        7.27      8.03 o 
   5   3  17      400.02      378.98     18.52 o 
   6   3  17        1.08       -0.45      7.43 o 
   7   3  17      163.42      146.36     12.36 o 
   8   3  17       18.89       28.16     12.08 o 
   0   4  17        5.40       14.17      8.37 o 
   1   4  17       37.53       44.94      6.23 o 
   2   4  17      119.01      108.96      8.22 o 
   3   4  17       18.56       27.33      7.48 o 
   4   4  17      236.69      211.98     12.82 o 
   5   4  17       71.99       78.97      9.53 o 
   6   4  17       14.13        8.66      7.56 o 
   7   4  17       18.84       20.65      8.47 o 
   8   4  17        4.51        9.08      9.59 o 
   0   5  17        0.22        8.95      8.02 o 
   1   5  17       51.41       64.58      7.83 o 
   2   5  17       53.98       55.86      7.61 o 
   3   5  17      148.12      105.50      8.72 o 
   4   5  17       59.54       51.99      7.72 o 
   5   5  17       66.14       59.04      8.73 o 
   6   5  17       51.63       58.12      8.96 o 
   7   5  17        7.10       15.44      8.13 o 
   0   6  17       12.68       10.81     10.46 o 
   1   6  17       60.82       53.91      9.34 o 
   2   6  17      159.53      165.62     10.50 o 
   3   6  17      341.80      322.31     13.05 o 
   4   6  17        1.07        5.01      6.60 o 
   5   6  17       19.15       23.91      7.53 o 
   6   6  17        1.84       -0.22      7.41 o 
   7   6  17        6.70       10.45      8.41 o 
   0   7  17      107.47      111.53     41.05 o 
   1   7  17       29.19       28.99      8.76 o 
   2   7  17       19.18       18.46      7.33 o 
   3   7  17       22.77       18.31      7.64 o 
   4   7  17       33.34       46.83      7.99 o 
   5   7  17       51.67       51.46      8.21 o 
   6   7  17        6.92        5.86      7.46 o 
   7   7  17       32.76       41.17      9.77 o 
   0   8  17      107.21      113.41     17.19 o 
   1   8  17       52.09       37.78      9.65 o 
   2   8  17       62.48       47.88      8.93 o 
   3   8  17       24.91       26.42      7.78 o 
   4   8  17        3.58        2.18      7.12 o 
   5   8  17       10.67        5.87      7.12 o 
   6   8  17        1.45       -4.45      7.69 o 
   0   9  17        0.01       11.14     12.09 o 
   1   9  17       56.65       50.23     10.11 o 
   2   9  17       26.73       32.63      9.75 o 
   3   9  17        0.32       -7.17      7.17 o 
   4   9  17       29.04       20.89      7.95 o 
   5   9  17       17.24       18.47      7.47 o 
   6   9  17        2.19       -3.47      8.47 o 
   0  10  17        0.43        2.35     11.52 o 
   1  10  17        5.79        5.63      8.52 o 
   2  10  17       28.94       39.95      9.66 o 
   3  10  17        5.31       -5.24      7.81 o 
   4  10  17        6.24       -0.46      8.39 o 
   5  10  17        2.63        2.48      9.71 o 
   0  11  17       24.06       40.12     15.06 o 
   1  11  17        6.44        4.67      8.48 o 
   2  11  17        8.30       11.22      8.67 o 
   3  11  17        4.28       -3.88      8.36 o 
   4  11  17        6.35        6.52     13.55 o 
   0  12  17        1.90        8.61     13.58 o 
   1  12  17       21.46       12.86     10.49 o 
   2  12  17        3.70       10.77      9.36 o 
   0   0  18      409.77      440.49     19.34 o 
   1   0  18      628.93      668.62     30.03 o 
   2   0  18      430.82      421.48     19.54 o 
   3   0  18       53.00       71.97     13.12 o 
   4   0  18        0.76        6.27     10.43 o 
   5   0  18        8.38       12.36     14.27 o 
   6   0  18       30.84       19.91     15.87 o 
   7   0  18       48.26       48.71     30.88 o 
   8   0  18        0.21       15.88     18.11 o 
   0   1  18       85.06       94.65     10.48 o 
   1   1  18       55.39       56.20      6.41 o 
   2   1  18       96.89       87.84      7.72 o 
   3   1  18      116.96      140.76     10.06 o 
   4   1  18        4.05        7.66      8.48 o 
   5   1  18      187.45      183.97     12.94 o 
   6   1  18       42.97       46.28     11.51 o 
   7   1  18       75.79       75.11     12.71 o 
   8   1  18        2.25        2.25     11.37 o 
   0   2  18       65.36       79.38      8.88 o 
   1   2  18      155.59      159.19      8.05 o 
   2   2  18        9.12       15.63      6.26 o 
   3   2  18      298.30      283.82     12.58 o 
   4   2  18       23.72       33.32      9.38 o 
   5   2  18      109.54       90.06     10.86 o 
   6   2  18       39.74       34.26      9.07 o 
   7   2  18       52.93       50.33     12.01 o 
   8   2  18        2.48       22.41     11.80 o 
   0   3  18       51.24       39.07      9.83 o 
   1   3  18      343.83      345.51     10.17 o 
   2   3  18       57.12       59.14      7.63 o 
   3   3  18      103.34      117.14      9.26 o 
   4   3  18      458.81      417.58     15.50 o 
   5   3  18      187.11      217.05     13.36 o 
   6   3  18        8.21        3.78      7.80 o 
   7   3  18       16.24       26.48      9.26 o 
   8   3  18        1.76       11.06     12.10 o 
   0   4  18      516.37      413.08    116.10 o 
   1   4  18       95.21       90.71      7.89 o 
   2   4  18       22.22       19.02      6.66 o 
   3   4  18      141.92      161.85     10.44 o 
   4   4  18      286.71      264.81     13.28 o 
   5   4  18       31.43       28.35      9.34 o 
   6   4  18       15.19       11.42      8.08 o 
   7   4  18       15.69       24.86      8.77 o 
   0   5  18       36.72       33.48     15.94 o 
   1   5  18       22.13       18.55      7.23 o 
   2   5  18      561.47      558.18     14.84 o 
   3   5  18       94.31       90.85      8.77 o 
   4   5  18      136.77      149.31     10.12 o 
   5   5  18        2.04        0.37      7.19 o 
   6   5  18        9.00       11.32      7.68 o 
   7   5  18       44.85       50.80      9.44 o 
   0   6  18      729.96      680.29    117.90 o 
   1   6  18      353.34      308.27     40.92 o 
   2   6  18      113.20      128.06     10.17 o 
   3   6  18       35.51       42.74      7.93 o 
   4   6  18       49.30       31.48      8.21 o 
   5   6  18       35.30       31.97      8.56 o 
   6   6  18        8.02       10.61      7.74 o 
   7   6  18        5.05       12.34      8.50 o 
   0   7  18       31.79       54.05     30.72 o 
   1   7  18       57.47       62.06     10.24 o 
   2   7  18       86.21       76.32      8.97 o 
   3   7  18       95.18      101.07      9.89 o 
   4   7  18       51.86       52.30      9.40 o 
   5   7  18        1.71       -1.05      6.90 o 
   6   7  18        7.30        6.45      7.86 o 
   0   8  18        0.06        3.29     11.20 o 
   1   8  18        9.34        1.79      7.98 o 
   2   8  18       12.17      340.14    212.19 o 
   3   8  18       15.35        8.62      7.63 o 
   4   8  18       36.39       38.54      9.64 o 
   5   8  18       47.21       49.67      8.58 o 
   6   8  18        0.70       -0.01      8.08 o 
   0   9  18        0.98        6.14     11.79 o 
   1   9  18       29.35       23.82      9.07 o 
   2   9  18       21.85       25.69      9.64 o 
   3   9  18       12.96       10.73      7.69 o 
   4   9  18        1.16       -2.01      7.96 o 
   5   9  18        5.29       27.94     13.68 o 
   0  10  18       24.61       28.61     14.04 o 
   1  10  18        4.07        3.99      8.82 o 
   2  10  18        9.79        5.82      8.32 o 
   3  10  18        2.18       -1.37      8.44 o 
   4  10  18        4.89       -4.25      7.89 o 
   0  11  18        2.06        7.68     13.37 o 
   1  11  18        7.58        0.73      8.59 o 
   2  11  18        2.26        4.29      9.04 o 
   3  11  18        9.80        1.92      9.10 o 
   0  12  18       67.63       85.95     23.97 o 
   1  12  18       12.62       17.43      9.64 o 
   1   0  19       32.96       45.51     10.37 o 
   2   0  19        1.10        2.85     10.32 o 
   3   0  19      168.65      162.90     15.73 o 
   4   0  19      126.14      115.58     14.38 o 
   5   0  19      158.68      160.27     19.25 o 
   6   0  19       29.13       27.49     15.76 o 
   7   0  19       15.47       14.85     14.95 o 
   8   0  19        0.01       21.45     18.94 o 
   0   1  19       15.23       19.83      9.25 o 
   1   1  19        0.99        3.69      5.65 o 
   2   1  19        1.28        0.02      6.40 o 
   3   1  19      142.66      135.35     10.19 o 
   4   1  19      558.57      525.61     18.08 o 
   5   1  19      210.69      205.72     13.41 o 
   6   1  19       47.65       53.75     11.71 o 
   7   1  19        1.71        3.21     10.74 o 
   8   1  19        3.09       10.96     11.92 o 
   0   2  19      867.67      862.64     31.28 o 
   1   2  19       71.26       81.89      7.16 o 
   2   2  19       65.34       71.79      7.68 o 
   3   2  19       24.57       29.89      8.45 o 
   4   2  19      305.61      314.28     15.44 o 
   5   2  19       33.51       34.36      9.81 o 
   6   2  19        4.56        2.14      9.96 o 
   7   2  19       18.75       34.97     12.00 o 
   8   2  19       10.34       20.29     11.96 o 
   0   3  19       79.86       71.96     11.00 o 
   1   3  19      156.13      162.16      8.34 o 
   2   3  19      223.18      207.77     10.52 o 
   3   3  19      604.13      545.89     14.84 o 
   4   3  19      410.92      376.15     15.13 o 
   5   3  19       25.41       22.77      9.72 o 
   6   3  19        2.16        9.23      8.40 o 
   7   3  19       12.51       18.45     11.15 o 
   0   4  19       41.52       18.95     11.98 o 
   1   4  19        2.86        5.66      6.81 o 
   2   4  19      148.26      148.87      9.44 o 
   3   4  19      419.83      415.37     19.63 o 
   4   4  19       77.90       74.27     10.05 o 
   5   4  19        8.27        9.03     10.56 o 
   6   4  19        6.64        0.74      7.73 o 
   7   4  19        1.71       15.59      9.20 o 
   0   5  19       45.93       70.35     18.03 o 
   1   5  19       60.93       63.72      8.66 o 
   2   5  19       39.45       40.04      7.92 o 
   3   5  19       56.78       49.48      8.28 o 
   4   5  19       62.48       62.74      9.73 o 
   5   5  19      125.45      118.76     10.75 o 
   6   5  19        9.73       16.45      8.00 o 
   7   5  19       11.47        8.79      8.28 o 
   0   6  19       45.78       55.27     16.29 o 
   1   6  19      112.89      106.85     27.51 o 
   2   6  19       42.70       41.75      8.48 o 
   3   6  19       11.18        6.94      7.33 o 
   4   6  19        1.87        1.44      7.06 o 
   5   6  19       27.53       26.63      8.53 o 
   6   6  19        6.45        9.44      7.85 o 
   7   6  19       48.92       70.37     12.80 o 
   0   7  19      219.62      192.41     22.83 o 
   1   7  19       31.35       38.07      9.59 o 
   2   7  19       73.56       78.64      9.26 o 
   3   7  19        2.88        6.02      7.71 o 
   4   7  19       34.77       21.67      7.87 o 
   5   7  19       18.09       13.60      8.25 o 
   6   7  19       15.06       11.79      9.32 o 
   0   8  19       32.81       28.03     13.70 o 
   1   8  19       61.11       61.33     10.74 o 
   2   8  19      122.48      125.18     13.06 o 
   3   8  19        9.87        9.95      8.30 o 
   4   8  19        3.56       15.19      8.29 o 
   5   8  19        9.40       12.47      7.95 o 
   6   8  19       13.08       14.20      8.85 o 
   0   9  19        5.27       -8.60     10.92 o 
   1   9  19       28.29       23.49      9.13 o 
   2   9  19       11.29        9.66      8.78 o 
   3   9  19        7.94        1.35      8.77 o 
   4   9  19       18.16       20.87      8.61 o 
   5   9  19       12.19       19.02      8.91 o 
   0  10  19        0.10        4.64     12.61 o 
   1  10  19        2.95        2.02      8.46 o 
   2  10  19        7.18       17.17      9.40 o 
   3  10  19       20.67       22.88     10.10 o 
   4  10  19       13.13       12.27     10.81 o 
   0  11  19        7.90        9.81     13.56 o 
   1  11  19       37.74       42.37     10.53 o 
   2  11  19       31.90       32.10     10.50 o 
   3  11  19       10.22       11.02      9.59 o 
   0   0  20      854.82      888.22     26.41 o 
   1   0  20      613.86      594.84     38.76 o 
   2   0  20        0.26       -7.79      9.97 o 
   3   0  20       13.52       43.82     12.64 o 
   4   0  20       90.05       86.74     14.24 o 
   5   0  20       16.63       31.28     15.77 o 
   6   0  20       39.20       35.43     15.96 o 
   7   0  20        0.09        8.70     16.84 o 
   0   1  20        0.19       11.18      8.34 o 
   1   1  20       45.63       49.31      6.87 o 
   2   1  20      146.55      143.46     10.59 o 
   3   1  20      141.60      143.47     12.82 o 
   4   1  20      102.44      104.44     11.52 o 
   5   1  20       76.84       94.57     11.65 o 
   6   1  20       17.67       17.01     10.59 o 
   7   1  20        2.68       16.63     11.51 o 
   0   2  20      116.75      135.59     11.07 o 
   1   2  20      364.55      381.52     16.26 o 
   2   2  20      231.74      232.99     10.52 o 
   3   2  20      364.02      370.56     14.82 o 
   4   2  20       70.88       82.34     11.45 o 
   5   2  20       32.63       40.54     10.15 o 
   6   2  20       18.69       17.69     10.81 o 
   7   2  20        5.80       13.93     11.68 o 
   0   3  20       36.51       63.88     13.60 o 
   1   3  20        3.38       -1.46      5.99 o 
   2   3  20       72.60       69.89      8.63 o 
   3   3  20      187.20      195.39     12.15 o 
   4   3  20      181.32      189.55     12.44 o 
   5   3  20       56.71       77.00     14.55 o 
   6   3  20       24.99       27.05     10.25 o 
   7   3  20        4.97        2.36     11.43 o 
   0   4  20      676.30      598.46    172.14 o 
   1   4  20      118.56      120.69     10.20 o 
   2   4  20       86.33       89.02      8.71 o 
   3   4  20      119.35      117.65      9.75 o 
   4   4  20      199.78      169.38     12.06 o 
   5   4  20        5.74       10.43      9.62 o 
   6   4  20       31.34       39.81     10.45 o 
   7   4  20        6.04       20.59      9.53 o 
   0   5  20      160.61      126.97     23.53 o 
   1   5  20      322.47      292.44     12.99 o 
   2   5  20       32.36       25.97      7.95 o 
   3   5  20       36.33       36.92      7.89 o 
   4   5  20       35.84       37.96      9.44 o 
   5   5  20        1.47        2.37      8.55 o 
   6   5  20       38.34       38.60      9.02 o 
   7   5  20       17.32       28.47      9.87 o 
   0   6  20        0.36        8.37     13.21 o 
   1   6  20      519.86      462.62     49.15 o 
   2   6  20       76.77       67.28      9.07 o 
   3   6  20       16.44       13.81      7.77 o 
   4   6  20       68.96       63.99      9.86 o 
   5   6  20        1.88        8.56      8.45 o 
   6   6  20       16.03       32.95      9.32 o 
   0   7  20       14.25       17.11     13.52 o 
   1   7  20       27.56       33.25     10.17 o 
   2   7  20       38.74       34.80      8.98 o 
   3   7  20        0.89        1.14      7.66 o 
   4   7  20        1.56       -7.07      7.07 o 
   5   7  20       47.43       50.82      9.91 o 
   6   7  20       13.47       16.72      8.53 o 
   0   8  20        1.51       17.26     15.44 o 
   1   8  20        0.92        2.92      8.45 o 
   2   8  20       69.03       61.47     11.02 o 
   3   8  20       45.13       55.90     10.41 o 
   4   8  20       31.29       38.33      9.26 o 
   5   8  20        0.23       -7.44      8.99 o 
   0   9  20       34.25       30.79     13.47 o 
   1   9  20        6.43        2.14      8.59 o 
   2   9  20       26.71       18.40      9.43 o 
   3   9  20       14.71        9.06     10.06 o 
   4   9  20        0.44       -8.10      8.49 o 
   0  10  20        0.55        1.25     12.57 o 
   1  10  20       41.79       44.38     10.97 o 
   2  10  20       13.35       11.06      9.72 o 
   3  10  20        5.34        7.79     10.03 o 
   0  11  20        5.70       12.27     14.03 o 
   1  11  20       12.90       11.34     10.30 o 
   2  11  20       16.59       13.09      9.94 o 
   1   0  21        7.32       21.04     11.02 o 
   2   0  21      112.80      103.55     14.04 o 
   3   0  21      107.62      113.98     15.72 o 
   4   0  21      638.50      658.64     40.76 o 
   5   0  21       10.03        8.90     15.20 o 
   6   0  21       63.17       85.64     18.93 o 
   7   0  21        0.03       -7.33     15.64 o 
   0   1  21      127.25      140.58     12.70 o 
   1   1  21      192.23      178.31      9.80 o 
   2   1  21       34.27       39.23      8.61 o 
   3   1  21      188.13      167.56     20.20 o 
   4   1  21       12.25       17.73      9.70 o 
   5   1  21       22.26       20.42     11.16 o 
   6   1  21        1.36        7.19     10.52 o 
   7   1  21        4.62        6.39     11.12 o 
   0   2  21      870.72      883.59     47.76 o 
   1   2  21      174.73      164.74      9.00 o 
   2   2  21      167.66      169.53     11.01 o 
   3   2  21      278.71      264.17     14.73 o 
   4   2  21       59.74       52.40     10.76 o 
   5   2  21      152.21      127.26     12.53 o 
   6   2  21       13.49       15.95     10.94 o 
   7   2  21        4.75       20.34     12.44 o 
   0   3  21       20.16       26.02     10.10 o 
   1   3  21       63.00       65.15      8.60 o 
   2   3  21       76.76       85.60      8.92 o 
   3   3  21       76.52       76.13     10.07 o 
   4   3  21       99.17      106.91     14.81 o 
   5   3  21       38.65       40.16     10.58 o 
   6   3  21       10.59        3.94      9.66 o 
   7   3  21        4.33       10.56     11.67 o 
   0   4  21        2.22       14.48     10.47 o 
   1   4  21      291.71      290.03     13.52 o 
   2   4  21      182.78      175.64     10.63 o 
   3   4  21      136.50      137.10     12.02 o 
   4   4  21      258.86      249.02     14.00 o 
   5   4  21       10.61       12.13      9.82 o 
   6   4  21       20.41       19.71     10.54 o 
   7   4  21       13.00       25.14     12.44 o 
   0   5  21       36.96       46.67     16.22 o 
   1   5  21      120.63      114.06     10.80 o 
   2   5  21      246.86      254.18     13.80 o 
   3   5  21       92.95      102.08      9.67 o 
   4   5  21       38.51       43.26      9.64 o 
   5   5  21       79.21       79.04     10.95 o 
   6   5  21       13.79       18.46     10.39 o 
   0   6  21      307.76      270.33     49.97 o 
   1   6  21       20.89       23.02     10.40 o 
   2   6  21       22.07       33.79      8.51 o 
   3   6  21       13.99       22.06      7.82 o 
   4   6  21        2.61        4.80      8.60 o 
   5   6  21       26.29       30.07      9.72 o 
   6   6  21        8.63       19.55     10.71 o 
   0   7  21       67.25       62.92     16.32 o 
   1   7  21      231.72      200.77     22.80 o 
   2   7  21       15.46       14.66      9.51 o 
   3   7  21        5.94       -1.34      7.69 o 
   4   7  21       27.07       24.01      9.66 o 
   5   7  21       37.36       44.45     10.21 o 
   0   8  21        0.46       -5.81     12.37 o 
   1   8  21       23.53       19.82      9.46 o 
   2   8  21       19.68       31.57     10.44 o 
   3   8  21        5.71       -4.58      9.43 o 
   4   8  21        9.02        8.21      8.84 o 
   5   8  21        0.60       -1.26      9.48 o 
   0   9  21        0.00        4.75     13.28 o 
   1   9  21       10.21        8.73      9.28 o 
   2   9  21        1.09        1.79      8.91 o 
   3   9  21        3.10        6.03     10.40 o 
   4   9  21        1.14       -2.41      9.43 o 
   0  10  21        1.00       -6.24     12.17 o 
   1  10  21        1.32        3.84      9.64 o 
   2  10  21       15.13       19.01     10.18 o 
   3  10  21       16.04        8.46     11.43 o 
   0  11  21        0.30      -11.88     13.90 o 
   0   0  22       28.31       15.09     12.74 o 
   1   0  22       18.33       14.51     11.45 o 
   2   0  22      643.24      598.43     25.10 o 
   3   0  22       83.91       89.09     15.35 o 
   4   0  22        4.82       12.67     17.05 o 
   5   0  22      110.81       96.51     19.17 o 
   6   0  22        2.54        2.82     15.32 o 
   7   0  22        1.77       19.24     17.21 o 
   0   1  22       78.90       98.01     11.11 o 
   1   1  22      317.06      301.67     11.04 o 
   2   1  22      171.69      178.45     12.13 o 
   3   1  22       29.59       35.23     10.39 o 
   4   1  22        9.06       11.95      9.78 o 
   5   1  22       19.89       29.74     10.60 o 
   6   1  22       14.76       22.41     11.81 o 
   7   1  22        0.24       -7.90     11.35 o 
   0   2  22      388.57      389.92     18.05 o 
   1   2  22        0.40       11.54      6.70 o 
   2   2  22      272.76      271.17     13.97 o 
   3   2  22      187.43      184.70     13.56 o 
   4   2  22      209.28      201.48     14.35 o 
   5   2  22       21.24       25.98     10.22 o 
   6   2  22       11.99       20.52     11.57 o 
   7   2  22        3.12        2.59     11.55 o 
   0   3  22      127.99      124.30     13.31 o 
   1   3  22        6.52        8.98      7.14 o 
   2   3  22      146.79      162.99     11.77 o 
   3   3  22      274.65      259.48     13.97 o 
   4   3  22       15.20       31.61     10.51 o 
   5   3  22      151.92      143.64     13.63 o 
   6   3  22        4.09        8.67     10.44 o 
   0   4  22      418.44      394.03     23.76 o 
   1   4  22      118.75      115.15     10.78 o 
   2   4  22       78.30       86.87      9.60 o 
   3   4  22       47.99      430.21    195.25 o 
   4   4  22       13.19       20.43      9.62 o 
   5   4  22       47.92       53.52     11.62 o 
   6   4  22        2.15        6.14     10.38 o 
   0   5  22        0.75        7.50     14.48 o 
   1   5  22       24.90       26.95      9.12 o 
   2   5  22      104.56       88.82      9.33 o 
   3   5  22       94.02       90.59     10.99 o 
   4   5  22        0.31        6.34      8.68 o 
   5   5  22       13.24       21.85     10.19 o 
   6   5  22       36.83       54.48     12.13 o 
   0   6  22      104.00      105.74     19.35 o 
   1   6  22       60.60       53.40     11.67 o 
   2   6  22        6.45       11.90      8.68 o 
   3   6  22       30.49       27.50      8.43 o 
   4   6  22       51.08       41.56      9.74 o 
   5   6  22       20.81       19.55      9.82 o 
   0   7  22      196.41      172.16     28.83 o 
   1   7  22       16.10        6.50      9.68 o 
   2   7  22       13.83        2.33      9.01 o 
   3   7  22       11.54       11.67      8.33 o 
   4   7  22        4.65        1.56      9.17 o 
   5   7  22       47.87       55.16     11.07 o 
   0   8  22        2.55        6.55     17.90 o 
   1   8  22       38.16       31.28     10.15 o 
   2   8  22       13.13       12.30      9.96 o 
   3   8  22       23.38       18.01     10.53 o 
   4   8  22        6.21        2.66     10.75 o 
   0   9  22        0.45       -1.28     13.12 o 
   1   9  22        4.00        6.15      9.59 o 
   2   9  22        4.95       11.96      9.90 o 
   3   9  22       28.34       27.37     11.36 o 
   0  10  22        1.47       -3.66     14.88 o 
   1  10  22        8.10        7.96     10.38 o 
   2  10  22        5.93       -2.23     10.00 o 
   1   0  23        2.71       20.79     12.75 o 
   2   0  23        9.60       20.87     12.57 o 
   3   0  23      257.00      240.70     19.53 o 
   4   0  23      130.40      143.48     20.41 o 
   5   0  23        8.00       21.23     16.01 o 
   6   0  23       11.89       20.46     16.27 o 
   0   1  23      878.00      906.94     46.95 o 
   1   1  23      336.48      372.57     16.33 o 
   2   1  23      236.66      245.98     13.79 o 
   3   1  23      213.27      206.79     14.26 o 
   4   1  23       13.72        9.82     10.09 o 
   5   1  23       23.70       24.49     11.34 o 
   6   1  23        6.47       12.24     11.82 o 
   0   2  23       20.53       31.94     11.37 o 
   1   2  23      131.09      135.51      9.15 o 
   2   2  23       68.17       71.60     10.70 o 
   3   2  23       20.44       26.81     10.22 o 
   4   2  23       21.83       20.66     10.47 o 
   5   2  23       20.64       11.79      9.95 o 
   6   2  23       20.29       28.90     12.58 o 
   0   3  23      328.73      377.02     26.47 o 
   1   3  23       35.69       40.89      8.66 o 
   2   3  23       66.90       70.47     10.62 o 
   3   3  23       77.74       91.76     11.45 o 
   4   3  23        2.36       -1.25      9.08 o 
   5   3  23       75.87       84.52     12.46 o 
   6   3  23       97.65      102.88     15.23 o 
   0   4  23       14.72        9.98     15.61 o 
   1   4  23       17.41       18.64      9.09 o 
   2   4  23       43.31       38.99      8.89 o 
   3   4  23       31.87       37.75      9.55 o 
   4   4  23       59.26       53.06     10.49 o 
   5   4  23        8.83       18.12     10.67 o 
   6   4  23        2.23       11.98     11.21 o 
   0   5  23       40.83       35.02     17.20 o 
   1   5  23       25.91       32.32     13.88 o 
   2   5  23       35.07       47.35      9.90 o 
   3   5  23       52.58       39.94     10.54 o 
   4   5  23        7.48        8.36      9.11 o 
   5   5  23        2.63        5.57     10.86 o 
   0   6  23        1.46       -0.28     15.40 o 
   1   6  23        2.42        6.68     10.69 o 
   2   6  23        0.11        1.20      9.36 o 
   3   6  23        1.58        0.25      8.72 o 
   4   6  23       66.22       58.92     10.63 o 
   5   6  23        3.03       -1.01      9.62 o 
   0   7  23        6.33        3.10     13.98 o 
   1   7  23       20.05       12.59     10.46 o 
   2   7  23       19.28        9.51     10.25 o 
   3   7  23       28.23       24.93      9.31 o 
   4   7  23        4.40        9.03     10.46 o 
   0   8  23       25.02       12.93     13.96 o 
   1   8  23       21.37       21.92     10.53 o 
   2   8  23       11.15       12.40     10.37 o 
   3   8  23       13.71        7.37     11.02 o 
   4   8  23        4.17       -1.37     11.59 o 
   0   9  23        0.00        8.65     14.72 o 
   1   9  23        6.79        2.42     10.33 o 
   2   9  23        0.52       -1.29      9.77 o 
   3   9  23        4.48       -0.03     10.99 o 
   0  10  23       12.74        5.39     15.65 o 
   0   0  24      234.93      236.46     23.04 o 
   1   0  24     1476.52     1420.06     65.58 o 
   2   0  24       12.30        4.74     12.09 o 
   3   0  24      184.28      179.12     18.46 o 
   4   0  24       41.88       71.67     18.56 o 
   5   0  24        2.28       13.81     15.72 o 
   6   0  24        1.89        6.82     16.65 o 
   0   1  24      445.40      443.26     19.62 o 
   1   1  24       15.01       34.58     10.07 o 
   2   1  24       27.11       34.03     10.41 o 
   3   1  24      188.09      187.17     14.45 o 
   4   1  24       83.76      100.50     14.00 o 
   5   1  24       16.86       23.70     12.05 o 
   6   1  24       23.18       27.19     12.53 o 
   0   2  24        0.52       -3.69     10.69 o 
   1   2  24      227.53      236.03     12.62 o 
   2   2  24      127.70      127.29     12.27 o 
   3   2  24       26.50       36.68     11.03 o 
   4   2  24       26.45       27.30     10.72 o 
   5   2  24       21.60       13.62     12.14 o 
   6   2  24       24.78       22.95     12.59 o 
   0   3  24        5.33        9.79     11.15 o 
   1   3  24       71.91       80.03      9.77 o 
   2   3  24       49.49       55.30     10.23 o 
   3   3  24       50.04       59.98     10.60 o 
   4   3  24        5.47       -2.43      9.25 o 
   5   3  24       14.20       27.31     11.06 o 
   6   3  24        0.05       -1.78     12.57 o 
   0   4  24       18.24        9.14     16.53 o 
   1   4  24       30.73       25.85      9.69 o 
   2   4  24       40.67       37.59      9.79 o 
   3   4  24       12.29        5.51      8.88 o 
   4   4  24        6.03       12.35     10.03 o 
   5   4  24       12.13       13.24     11.39 o 
   0   5  24        4.32      -10.22     15.71 o 
   1   5  24       29.84       26.07     12.08 o 
   2   5  24       14.15        5.34      8.97 o 
   3   5  24       48.39       49.16     11.01 o 
   4   5  24        5.10       11.07      9.85 o 
   5   5  24        7.34       15.18     11.37 o 
   0   6  24       30.89       33.65     27.06 o 
   1   6  24       37.79       27.26     11.85 o 
   2   6  24       47.07       53.06     12.43 o 
   3   6  24       34.92       30.69     10.94 o 
   4   6  24       10.98       13.50      9.93 o 
   5   6  24        4.38       15.06     10.75 o 
   0   7  24       28.56       32.45     17.25 o 
   1   7  24       30.30       29.92     11.91 o 
   2   7  24        3.59       -1.20     10.62 o 
   3   7  24       10.65        4.61     13.16 o 
   4   7  24       15.96       10.86     10.80 o 
   0   8  24        9.70       -4.28     15.56 o 
   1   8  24        8.78       10.72     11.50 o 
   2   8  24        4.90        1.23     11.06 o 
   3   8  24       25.46       11.28     11.10 o 
   0   9  24        0.12       -2.43     14.84 o 
   1   9  24       19.97        2.50     10.94 o 
   1   0  25      159.01      216.27     24.15 o 
   2   0  25       38.83       39.54     13.81 o 
   3   0  25       15.36       11.59     15.72 o 
   4   0  25       26.05       19.64     16.47 o 
   5   0  25       28.28       34.13     19.01 o 
   6   0  25        2.22       16.20     17.99 o 
   0   1  25       31.11       44.28     11.95 o 
   1   1  25      286.53      277.65     15.13 o 
   2   1  25       20.06       18.91      9.94 o 
   3   1  25        7.82        9.95     10.13 o 
   4   1  25       12.73       32.93     12.17 o 
   5   1  25       15.08       30.46     12.78 o 
   6   1  25        1.08        5.87     12.55 o 
   0   2  25       62.06       56.63     12.84 o 
   1   2  25       70.03       74.71     10.25 o 
   2   2  25       93.35      101.31     11.51 o 
   3   2  25       99.94      108.24     12.84 o 
   4   2  25       21.48       16.97     10.51 o 
   5   2  25        0.89       10.49     11.55 o 
   0   3  25        9.80        3.88     14.58 o 
   1   3  25       35.87       29.64      9.52 o 
   2   3  25       30.35       34.65     10.23 o 
   3   3  25        4.16        0.36      9.45 o 
   4   3  25       23.87       28.33     11.03 o 
   5   3  25       29.36       39.08     12.21 o 
   0   4  25        0.74       -2.10     16.18 o 
   1   4  25       85.95       93.96     13.49 o 
   2   4  25       19.61       23.91      9.58 o 
   3   4  25        4.96       -2.89      8.62 o 
   4   4  25       26.05       27.68     11.63 o 
   5   4  25        4.13        8.66     11.29 o 
   0   5  25        0.03      -11.97     16.25 o 
   1   5  25       42.17       42.19     12.56 o 
   2   5  25        2.67        1.92     10.60 o 
   3   5  25        2.00        1.02      9.77 o 
   4   5  25       30.48       33.38     10.92 o 
   0   6  25       43.70       34.09     18.53 o 
   1   6  25        3.65        3.28     12.09 o 
   2   6  25        7.25       -1.60     11.24 o 
   3   6  25       15.92       17.20     11.99 o 
   4   6  25       31.00       27.16     11.39 o 
   0   7  25       11.31       12.15     17.53 o 
   1   7  25        4.87        0.99     11.79 o 
   2   7  25        7.82        4.17     11.64 o 
   3   7  25       36.79       24.37     15.00 o 
   0   8  25       30.37       26.11     17.85 o 
   1   8  25        8.66        2.48     12.20 o 
   2   8  25        0.68       -7.28     11.72 o 
   0   0  26      257.99      284.11     42.29 o 
   1   0  26       17.01       29.45     14.36 o 
   2   0  26       54.79       50.14     15.13 o 
   3   0  26        3.22       18.95     17.44 o 
   4   0  26       12.68       -0.30     16.71 o 
   5   0  26       11.57       16.48     17.37 o 
   0   1  26       47.11       58.30     14.95 o 
   1   1  26       35.05       41.97     11.05 o 
   2   1  26       40.93       33.31     11.20 o 
   3   1  26       44.43       58.47     11.82 o 
   4   1  26       23.56       33.54     12.69 o 
   5   1  26       10.44        6.04     12.20 o 
   0   2  26        5.45       -0.80     11.61 o 
   1   2  26        3.10        9.21      9.81 o 
   2   2  26       16.58       27.95     10.58 o 
   3   2  26       10.70       21.90     10.91 o 
   4   2  26       18.63       18.21     11.03 o 
   5   2  26        1.29        3.69     12.25 o 
   0   3  26        6.99        0.19     17.37 o 
   1   3  26       25.14       23.95     11.13 o 
   2   3  26       13.52       20.30     10.20 o 
   3   3  26        2.70       13.95     10.41 o 
   4   3  26       36.77       39.75     12.49 o 
   5   3  26       23.08       15.21     13.37 o 
   0   4  26       29.94       32.06     17.97 o 
   1   4  26       22.10       13.56     14.22 o 
   2   4  26       28.63       22.67     10.26 o 
   3   4  26        2.66       -3.37      9.51 o 
   4   4  26        7.39       10.84     11.69 o 
   0   5  26        4.78        4.53     17.39 o 
   1   5  26       16.26       12.37     13.13 o 
   2   5  26       21.13       17.18     14.18 o 
   3   5  26       26.72       27.10     10.58 o 
   4   5  26       58.20       66.46     12.67 o 
   0   6  26        2.12      -12.63     17.40 o 
   1   6  26        5.69        0.09     12.59 o 
   2   6  26        0.25      -13.50     13.50 o 
   3   6  26        3.37        3.95     14.86 o 
   0   7  26       34.45       34.34     19.54 o 
   1   7  26       11.88        8.06     12.46 o 
   2   7  26        0.62      -11.73     11.73 o 
   0   8  26       11.84        8.42     16.82 o 
   1   0  27        2.97        7.19     13.84 o 
   2   0  27       20.46       24.09     14.38 o 
   3   0  27       20.07       20.34     16.86 o 
   4   0  27        7.41        3.44     16.20 o 
   0   1  27       41.43       46.95     15.35 o 
   1   1  27       60.04       73.99     11.77 o 
   2   1  27       43.46       45.96     11.67 o 
   3   1  27       29.46       38.63     11.91 o 
   4   1  27       15.41       14.56     12.86 o 
   0   2  27       13.65       11.85     19.24 o 
   1   2  27      104.44      113.33     12.52 o 
   2   2  27       26.47       20.89     10.61 o 
   3   2  27       15.50       30.13     11.68 o 
   4   2  27        0.34       -4.43     11.82 o 
   0   3  27        2.16       10.95     17.95 o 
   1   3  27        8.96        6.16     11.34 o 
   2   3  27       17.18       15.74     10.23 o 
   3   3  27        9.13        0.63     10.66 o 
   4   3  27        5.63       15.45     12.32 o 
   0   4  27        1.68        6.53     18.50 o 
   1   4  27        0.37       -6.08     14.65 o 
   2   4  27       28.81       23.73     10.78 o 
   3   4  27       26.67       23.51     10.81 o 
   4   4  27        3.48        3.70     11.09 o 
   0   5  27        9.06        4.43     18.78 o 
   1   5  27       13.88       19.97     15.70 o 
   2   5  27       12.17       11.08     15.79 o 
   3   5  27        6.32       10.99     10.54 o 
   0   6  27        3.45        6.24     20.11 o 
   1   6  27       50.57       46.45     15.33 o 
   2   6  27        1.33      -11.36     14.60 o 
   0   7  27        1.76       -4.00     20.13 o 
   1   7  27        1.48       -4.55     12.70 o 
   0   0  28        3.84       11.15     20.15 o 
   1   0  28        3.57       -3.48     16.61 o 
   2   0  28        0.01        0.87     17.42 o 
   3   0  28       30.03       32.05     17.91 o 
   4   0  28        1.17       10.44     17.87 o 
   0   1  28        0.90       -4.24     14.34 o 
   1   1  28        9.82       22.49     10.63 o 
   2   1  28        4.93        7.81     10.56 o 
   3   1  28        5.94        7.55     12.85 o 
   4   1  28       17.71       13.20     12.98 o 
   0   2  28       29.46       43.13     22.14 o 
   1   2  28       32.44       25.53     12.24 o 
   2   2  28       53.36       48.74     11.80 o 
   3   2  28       14.29       17.95     12.06 o 
   4   2  28        3.15       10.39     13.04 o 
   0   3  28        5.32        0.57     25.89 o 
   1   3  28       18.92        2.60     14.29 o 
   2   3  28        6.75        2.33     10.07 o 
   3   3  28       13.81        9.48     13.27 o 
   0   4  28       10.79       -1.41     18.55 o 
   1   4  28        2.59      -10.10     15.04 o 
   2   4  28       18.60       11.69     15.55 o 
   3   4  28        8.66        7.18     11.15 o 
   0   5  28       29.01       21.88     22.74 o 
   1   5  28        0.86      -13.46     14.95 o 
   2   5  28        2.13        0.23     17.18 o 
   0   6  28        1.76        4.53     20.91 o 
   1   6  28        1.38      -14.76     16.11 o 
   1   0  29       18.28       22.26     15.80 o 
   2   0  29       55.26       53.86     20.47 o 
   3   0  29       31.99       48.00     20.99 o 
   0   1  29       68.07       70.02     17.81 o 
   1   1  29        3.05        0.01     10.80 o 
   2   1  29        0.76        7.93     13.15 o 
   3   1  29        9.33       13.28     13.48 o 
   0   2  29       22.00       56.58     32.40 o 
   1   2  29        2.52       11.06     14.71 o 
   2   2  29       37.89       35.43     12.34 o 
   3   2  29        3.15        7.35     11.74 o 
   0   3  29       24.61       15.09     28.73 o 
   1   3  29        5.79        3.42     17.31 o 
   2   3  29       31.01       53.45     15.07 o 
   0   4  29       22.95       19.70     29.68 o 
   1   4  29        9.09       15.45     17.07 o 
   2   4  29       11.04       17.19     18.39 o 
   0   5  29       21.89        9.74     20.74 o 
   0   0  30      194.57      193.78     41.62 o 
   1   0  30        2.76        2.05     15.90 o 
   2   0  30        0.53      -16.35     18.42 o 
   0   1  30       35.16       37.40     27.89 o 
   1   1  30        5.42        8.54     11.92 o 
   2   1  30       23.18       32.30     12.93 o 
   0   2  30        0.08      -20.08     30.19 o 
   1   2  30       17.11       -1.14     19.11 o 
   0   3  30        0.30       -9.73     30.00 o 
   1   3  30        7.31        1.94     23.82 o 
                                                 
